# Supplementary material for: Thinning Antarctic glaciers expose high-altitude nunataks delivering more bioavailable iron to the Southern Ocean
Source: Nat Commun. 2025 Nov 24;16:9994. doi: 10.1038/s41467-025-65714-y (PMC12645001; doi:10.1038/s41467-025-65714-y)
Supplement: Supplementary file 4 — Supplementary Data 1 [file 41467_2025_65714_MOESM4_ESM.xlsx]

## Sheet: Elemental Analysis
Kate Winter et al. Nature Communications "Thinning Antarctic glaciers expose high-altitude nunataks delivering more bioavailable iron to the Southern Ocean"
1) This data sheet details the elemental composition of loose sediments collected along nunataks and glacial moraines in Dronning Maud Land, East Antarctica in 2018/2019 and 2019/2020.
2) X-ray fluorescence (XRF) spectrometry was employed to examine major element concentrations, including total iron (FeT).
3) Homogenous pellets were created by fusing finely ground sediment samples with a Cereox BM-0002-1 (Fluxana, Germany) wax binder (shaken together for 15 seconds), using a 10:1 sediment to binder ratio.
4) These pellets (and wax pellets used as procedural blanks) were analysed using Northumbria University’s Spectro XEPOS XEP05 ED XRF benchtop analyser.
Sample Information				Element (dimension)
Sample name	Sample type	Latitude	Longitude	Na2O (%)	MgO (%)	Al2O3 (%)	SiO2 (%)	P2O5 (%)	SO3 (%)	Cl (%)	K2O (%)	CaO (%)	Ti (mg/kg)	MnO (mg/kg)	Fe2O3 (%)	FeT (%)
S1	Standard			0.82	1.649	12.34	71.3	0.2589	0.5156	0.03718	2.698	1.937	3456	18770	5.829	4.07447
S2	Standard			0.0795	0.6269	24.86	54.65	0.08821	0.1446	0.01093	1.837	0.0744	9944	3457	18.1	12.6519
S3	Standard			2.264	0.6825	12.08	79.63	0.09074	0.05436	0.00975	3.212	1.475	2755	631.1	2.429	1.69787
S4	Standard			0.0415	0.4511	6.664	31.5	0.734	0.1878	0.00737	1.35	4.612	3640	22000	33.26	23.2487
N1	Nunatak	-72.0327	23.8903	2.33	1.923	12.8	61.24	0.3592	0.1645	0.04426	3.596	7.253	4117	1342	6.721	4.69798
N2	Nunatak	-71.9983	23.5171	2.777	0.9697	12.19	69.99	0.1514	0.5756	0.012	3.904	7.231	1862	1299	4.313	3.01479
N3	Nunatak	-72.0314	23.4981	1.98	2.349	10.32	45.85	0.5125	18.63	0.0569	2.587	16.84	15030	2247	14.89	10.4081
N4	Nunatak	-72.0314	23.4981	2.183	2.727	12.71	56.6	0.6222	1.193	0.05049	2.848	6.028	15360	2477	14.6	10.2054
N5	Nunatak	-72.0515	23.9202	2.662	2.041	13.03	64.95	0.1883	0.2315	0.01554	2.599	7.092	4054	1736	7.407	5.17749
N6	Nunatak	-72.0427	23.9147	2.052	1.707	11.42	58.33	0.1557	0.2541	0.02099	2.559	7.537	3452	1466	6.23	4.35477
N7	Nunatak	-71.9548	23.9422	2.837	0.3719	12.29	77.36	0.09604	0.08404	0.01155	4.045	2.745	1241	537.4	2.456	1.71674
N8	Nunatak	-72.0061	23.8888	2.063	2.183	13.26	68.52	0.1182	0.2061	0.03026	5.777	4.304	2767	1462	5.419	3.78788
N10	Nunatak	-72.0739	23.7327	2.215	2.579	13.73	58.72	0.1346	0.07942	0.00576	0.6072	10.15	2692	2632	11.22	7.84278
N11	Nunatak	-72.0892	23.4411	1.638	1.603	10.25	52.02	0.1822	0.0733	0.01573	1.746	4.819	3077	2003	8.763	6.12534
N12	Nunatak	-71.8104	23.8695	2.927	1.68	13.43	66.84	0.2829	0.1104	0.02821	2.923	5.994	3669	1741	7.329	5.12297
N13	Nunatak	-72.0072	23.4854	2.801	0.3305	12.92	76	0.08841	0.059	0.01207	6.073	1.557	1979	543.5	2.343	1.63776
N14	Nunatak	-72.0281	23.4758	2.228	2.658	11.5	59.57	0.1732	0.4387	0.04042	3.815	14.45	2983	1069	5.386	3.76481
N15	Nunatak	-71.7004	23.5554	2.686	3.16	15.7	55.45	1.465	0.04341	0.01187	1.387	8.613	15090	1926	11.12	7.77288
M1	Moraine	-72.0681	23.8449	2.37	2.546	13.75	62.64	0.1745	0.0378	0.00831	0.8767	7.629	4333	2554	10.79	7.54221
M2	Moraine	-72.1211	23.4752	2.512	1.612	12.13	53.48	0.1354	0.439	0.1014	1.238	9.59	2740	2036	6.46	4.51554
M3	Moraine	-72.1145	23.4732	1.731	2.752	11	51.19	0.1651	0.1245	0.0133	0.5983	8.244	3800	2530	12.6	8.8074
M4	Moraine	-72.102	23.4675	2.273	2.625	12.38	58.52	0.1437	0.06201	0.02258	0.6751	7.677	3008	2313	9.978	6.97462
M5	Moraine	-71.7014	23.5588	2.841	1.21	13.02	71.55	0.2266	0.05227	0.02036	3.753	4.201	3162	1064	4.922	3.44048
M6	Moraine	-72.0403	23.8992	0.48	0.8494	5.608	26.74	0.1211	0.05883	0.0146	0.898	3.681	1717	1076	5.396	3.7718
M8	Moraine	-72.0412	23.8809	2	2.817	12.46	54.88	0.1837	0.07157	0.02047	0.8789	6.152	3895	2328	10.51	7.34649
M9	Moraine	-72.0312	23.8688	2.295	2.844	14.01	62.66	0.2493	0.07336	0.01223	0.8217	7.317	4602	2612	11.22	7.84278
M10	Moraine	-72.0339	23.871	2.318	2.184	13.02	65.36	0.1944	0.437	0.00777	0.7555	7.96	3869	2425	9.651	6.74605
