# Supplementary material for: Thinning Antarctic glaciers expose high-altitude nunataks delivering more bioavailable iron to the Southern Ocean
Source: Nat Commun. 2025 Nov 24;16:9994. doi: 10.1038/s41467-025-65714-y (PMC12645001; doi:10.1038/s41467-025-65714-y)
Supplement: Supplementary file 5 — Supplementary Data 2 [file 41467_2025_65714_MOESM5_ESM.xlsx]

## Sheet: Temperature records
Kate Winter et al., Nature Communications "Thinning Antarctic glaciers expose high-altitude nunataks delivering more bioavailable iron to the Southern Ocean"
*Air temperature data collected by Prof. Koni Steffan in collaboration with the International Polar Foundation. We report measurements from "PEA_AIR_AWS" at 71.9474°S, 23.3009°E
**Rock temperature data collected by Dr Kate Winter with logistical support from the International Polar Foundation. A MadgeTech CryoTemp Ultra Low Temperature Data Logger was secured to a bedrock spur at 72.0891°S, 23.4397°E
Date	Daily Average Air Temperature (°C)*	Daily Average Rock Temperature (°C)**	Date	Hourly Rock Temperature Measurements (°C)
2019-02-01	-12.9308	-1.45833	2019-02-01	-6.6
2019-02-02	-12.9429	-1.70417	2019-02-01 01:00:00	-7.4
2019-02-03	-13.9875	-1.22917	2019-02-01 02:00:00	-6.6
2019-02-04	-14.2633	-2.08333	2019-02-01 03:00:00	-5.5
2019-02-05	-16.1833	-3.54583	2019-02-01 04:00:00	-2.7
2019-02-06	-17.0788	-4.62917	2019-02-01 05:00:00	2.2
2019-02-07	-17.57	-7.42917	2019-02-01 06:00:00	7.4
2019-02-08	-13.2146	-7.175	2019-02-01 07:00:00	9.9
2019-02-09	-9.17354	-8.1125	2019-02-01 08:00:00	9.8
2019-02-10	-8.36033	-8.28333	2019-02-01 09:00:00	7.5
2019-02-11	-11.4321	-4.62917	2019-02-01 10:00:00	9.7
2019-02-12	-12.9487	-4.91667	2019-02-01 11:00:00	7
2019-02-13	-11.0225	-5.99167	2019-02-01 12:00:00	0.1
2019-02-14	-9.36225	-5.775	2019-02-01 13:00:00	-2
2019-02-15	-9.34517	-6.99583	2019-02-01 14:00:00	-3.5
2019-02-16	-10.6788	-1.5875	2019-02-01 15:00:00	-4.3
2019-02-17	-9.57275	-4.17917	2019-02-01 16:00:00	-4.8
2019-02-18	-6.18292	0.333333	2019-02-01 17:00:00	-5.6
2019-02-19	-5.75292	0.566667	2019-02-01 18:00:00	-6.1
2019-02-20	-9.86783	1.5875	2019-02-01 19:00:00	-5.9
2019-02-21	-8.71463	-1.20833	2019-02-01 20:00:00	-6.1
2019-02-22	-8.17271	-7.52083	2019-02-01 21:00:00	-6.7
2019-02-23	-8.657	-6.12083	2019-02-01 22:00:00	-7.1
2019-02-24	-10.806	-1.5375	2019-02-01 23:00:00	-7.7
2019-02-25	-12.005	-0.783333	2019-02-02	-8.2
2019-02-26	-13.2742	-0.879167	2019-02-02 01:00:00	-8.3
2019-02-27	-14.8425	-2.075	2019-02-02 02:00:00	-8
2019-02-28	-16.6962	-2.7375	2019-02-02 03:00:00	-7.4
2019-03-01	-16.0254	-3.63333	2019-02-02 04:00:00	-5
2019-03-02	-16.6446	-4.02917	2019-02-02 05:00:00	0.9
2019-03-03	-17.8663	-5.8375	2019-02-02 06:00:00	5.6
2019-03-04	-17.7788	-9.3375	2019-02-02 07:00:00	7.7
2019-03-05	-13.7021	-9.30833	2019-02-02 08:00:00	13.7
2019-03-06	-12.3217	-9.6875	2019-02-02 09:00:00	11
2019-03-07	-11.9479	-5.94583	2019-02-02 10:00:00	10.6
2019-03-08	-18.8038	-6.69167	2019-02-02 11:00:00	5.5
2019-03-09	-19.0229	-12.0083	2019-02-02 12:00:00	0.3
2019-03-10	-16.1471	-10.5542	2019-02-02 13:00:00	-1.5
2019-03-11	-19.5279	-8.07917	2019-02-02 14:00:00	-3
2019-03-12	-24.0179	-11.4125	2019-02-02 15:00:00	-3.9
2019-03-13	-23.8988	-12.5958	2019-02-02 16:00:00	-4.9
2019-03-14	-22.7796	-11.7583	2019-02-02 17:00:00	-4.2
2019-03-15	-21.2758	-10.5542	2019-02-02 18:00:00	-5.4
2019-03-16	-23.0383	-11.0375	2019-02-02 19:00:00	-6.9
2019-03-17	-20.8046	-16.7	2019-02-02 20:00:00	-6.6
2019-03-18	-18.4517	-15.4917	2019-02-02 21:00:00	-7.1
2019-03-19	-15.7283	-14.1042	2019-02-02 22:00:00	-7.8
2019-03-20	-15.6467	-13.2958	2019-02-02 23:00:00	-8
2019-03-21	-14.4796	-12.2292	2019-02-03	-8.6
2019-03-22	-14.0879	-11.5042	2019-02-03 01:00:00	-9
2019-03-23	-11.7259	-10.0375	2019-02-03 02:00:00	-9.1
2019-03-24	-16.2863	-9.40833	2019-02-03 03:00:00	-7.4
2019-03-25	-18.4663	-9.4125	2019-02-03 04:00:00	-4.4
2019-03-26	-17.6067	-9.2125	2019-02-03 05:00:00	-0.8
2019-03-27	-18.9713	-10.5458	2019-02-03 06:00:00	1.2
2019-03-28	-15.1962	-13.4875	2019-02-03 07:00:00	5
2019-03-29	-17.2171	-16.2458	2019-02-03 08:00:00	10
2019-03-30	-17.5454	-16.3917	2019-02-03 09:00:00	11.1
2019-03-31	-15.7604	-13.85	2019-02-03 10:00:00	14.4
2019-04-01	-19.985	-13.2042	2019-02-03 11:00:00	10.9
2019-04-02	-19.16	-14.3125	2019-02-03 12:00:00	3.5
2019-04-03	-15.9508	-14.775	2019-02-03 13:00:00	-0.2
2019-04-04	-19.1904	-15.1125	2019-02-03 14:00:00	-2.7
2019-04-05	-18.2296	-14.2458	2019-02-03 15:00:00	-1.8
2019-04-06	-16.8925	-12.9875	2019-02-03 16:00:00	-1.7
2019-04-07	-19.5587	-17.8708	2019-02-03 17:00:00	-2.6
2019-04-08	-20.9404	-16.5667	2019-02-03 18:00:00	-3.7
2019-04-09	-20.2329	-17.4875	2019-02-03 19:00:00	-4.9
2019-04-10	-17.8704	-16.6292	2019-02-03 20:00:00	-6
2019-04-11	-15.5054	-16.25	2019-02-03 21:00:00	-6.8
2019-04-12	-13.9113	-15.3167	2019-02-03 22:00:00	-7.5
2019-04-13	-17.4171	-16.0625	2019-02-03 23:00:00	-8.4
2019-04-14	-20.6896	-15.3458	2019-02-04	-8.7
2019-04-15	-19.6808	-17.5458	2019-02-04 01:00:00	-8.9
2019-04-16	-20.3475	-18.9875	2019-02-04 02:00:00	-8.7
2019-04-17	-21.7925	-19.5792	2019-02-04 03:00:00	-8
2019-04-18	-21.6667	-18.1583	2019-02-04 04:00:00	-4.4
2019-04-19	-23.2183	-19.0167	2019-02-04 05:00:00	-2.2
2019-04-20	-23.1479	-19.0042	2019-02-04 06:00:00	1.8
2019-04-21	-26.1342	-21.2042	2019-02-04 07:00:00	3.9
2019-04-22	-25.4833	-21.1333	2019-02-04 08:00:00	5.2
2019-04-23	-17.8458	-18.1417	2019-02-04 09:00:00	10.8
2019-04-24	-21.4962	-17.4875	2019-02-04 10:00:00	8.9
2019-04-25	-25.0833	-21.1875	2019-02-04 11:00:00	9.8
2019-04-26	-24.2458	-22.8	2019-02-04 12:00:00	2.5
2019-04-27	-24.8158	-22.7292	2019-02-04 13:00:00	-1.1
2019-04-28	-26.2342	-24.7583	2019-02-04 14:00:00	-1.5
2019-04-29	-24.4808	-23.8	2019-02-04 15:00:00	-2.1
2019-04-30	-26.2942	-24.9542	2019-02-04 16:00:00	-3.8
2019-05-01	-23.4425	-24.4333	2019-02-04 17:00:00	-4.4
2019-05-02	-25.5383	-22.8417	2019-02-04 18:00:00	-4.3
2019-05-03	-19.9913	-21.0167	2019-02-04 19:00:00	-6.1
2019-05-04	-17.4754	-19.3333	2019-02-04 20:00:00	-6
2019-05-05	-22.4517	-23.2292	2019-02-04 21:00:00	-6.9
2019-05-06	-20.6133	-21.4917	2019-02-04 22:00:00	-7.6
2019-05-07	-22.9708	-22.1958	2019-02-04 23:00:00	-8.2
2019-05-08	-24.9125	-24.4	2019-02-05	-9.1
2019-05-09	-21.3087	-23.275	2019-02-05 01:00:00	-9
2019-05-10	-21.3992	-23.35	2019-02-05 02:00:00	-8.9
2019-05-11	-26.7	-26.3542	2019-02-05 03:00:00	-7.5
2019-05-12	-24.9404	-26.3125	2019-02-05 04:00:00	-5.1
2019-05-13	-19.3254	-21.9833	2019-02-05 05:00:00	-1.4
2019-05-14	-20.3337	-21.4583	2019-02-05 06:00:00	0.2
2019-05-15	-20.3887	-20.4583	2019-02-05 07:00:00	1.4
2019-05-16	-19.5742	-19.1292	2019-02-05 08:00:00	5.4
2019-05-17	-23.3067	-22.6792	2019-02-05 09:00:00	8.2
2019-05-18	-26.7796	-26.3708	2019-02-05 10:00:00	6.9
2019-05-19	-26.4192	-26.9	2019-02-05 11:00:00	4.7
2019-05-20	-25.1604	-25.6958	2019-02-05 12:00:00	-0.9
2019-05-21	-26.8738	-24.8542	2019-02-05 13:00:00	-2.4
2019-05-22	-22.1942	-23.975	2019-02-05 14:00:00	-3.5
2019-05-23	-20.1925	-21.0625	2019-02-05 15:00:00	-5.3
2019-05-24	-22.8742	-24.2083	2019-02-05 16:00:00	-5.4
2019-05-25	-24.8937	-25.55	2019-02-05 17:00:00	-5.5
2019-05-26	-21.7933	-23.8333	2019-02-05 18:00:00	-6.5
2019-05-27	-17.4129	-17.6958	2019-02-05 19:00:00	-6.9
2019-05-28	-19.3208	-20.9375	2019-02-05 20:00:00	-7.6
2019-05-29	-23.1558	-22.7792	2019-02-05 21:00:00	-8.4
2019-05-30	-21.2092	-21.6292	2019-02-05 22:00:00	-9.2
2019-05-31	-19.3238	-19.6542	2019-02-05 23:00:00	-9.3
2019-06-01	-20.8383	-22.7125	2019-02-06	-9.7
2019-06-02	-20.4225	-21.6042	2019-02-06 01:00:00	-9.7
2019-06-03	-19.9037	-20.8792	2019-02-06 02:00:00	-9.6
2019-06-04	-22.785	-23.5292	2019-02-06 03:00:00	-8.6
2019-06-05	-25.7617	-25.7625	2019-02-06 04:00:00	-6.2
2019-06-06	-23.8058	-25.7875	2019-02-06 05:00:00	-1.5
2019-06-07	-18.4154	-21.5917	2019-02-06 06:00:00	2.7
2019-06-08	-20.1396	-20.475	2019-02-06 07:00:00	8.1
2019-06-09	-20.9279	-23.3125	2019-02-06 08:00:00	3.5
2019-06-10	-28.1167	-26.7708	2019-02-06 09:00:00	6.7
2019-06-11	-26.0454	-27.2667	2019-02-06 10:00:00	5
2019-06-12	-25.4304	-26.5708	2019-02-06 11:00:00	0.8
2019-06-13	-21.0954	-24.525	2019-02-06 12:00:00	-4.3
2019-06-14	-22.2758	-24.7958	2019-02-06 13:00:00	-5.5
2019-06-15	-26.4663	-26.8208	2019-02-06 14:00:00	-5.1
2019-06-16	-28.2746	-28.1708	2019-02-06 15:00:00	-6.5
2019-06-17	-31.0254	-30.4417	2019-02-06 16:00:00	-6.9
2019-06-18	-29.2787	-30.1125	2019-02-06 17:00:00	-6.5
2019-06-19	-26.6471	-28.9833	2019-02-06 18:00:00	-7
2019-06-20	-19.9758	-23.1083	2019-02-06 19:00:00	-8.8
2019-06-21	-17.3596	-19.25	2019-02-06 20:00:00	-9.9
2019-06-22	-23.9129	-23.4708	2019-02-06 21:00:00	-10
2019-06-23	-20.8654	-23.325	2019-02-06 22:00:00	-10.6
2019-06-24	-17.2567	-19.8292	2019-02-06 23:00:00	-11.5
2019-06-25	-17.585	-18.8833	2019-02-07	-11.5
2019-06-26	-20.9333	-20.4	2019-02-07 01:00:00	-11.6
2019-06-27	-21.4704	-24	2019-02-07 02:00:00	-11.7
2019-06-28	-25.2712	-25.55	2019-02-07 03:00:00	-11.7
2019-06-29	-25.6925	-25.7833	2019-02-07 04:00:00	-8.2
2019-06-30	-22.6763	-23.9708	2019-02-07 05:00:00	-2.8
2019-07-01	-19.8717	-20.8667	2019-02-07 06:00:00	0.9
2019-07-02	-21.4429	-22.6167	2019-02-07 07:00:00	5
2019-07-03	-16.6954	-18.2458	2019-02-07 08:00:00	3.5
2019-07-04	-19.4329	-19.075	2019-02-07 09:00:00	3.2
2019-07-05	-23.3796	-21.5125	2019-02-07 10:00:00	1.8
2019-07-06	-23.7075	-22.95	2019-02-07 11:00:00	0.4
2019-07-07	-27.8317	-26.5792	2019-02-07 12:00:00	-6.8
2019-07-08	-24.8525	-26.125	2019-02-07 13:00:00	-9.2
2019-07-09	-20.2333	-23.2	2019-02-07 14:00:00	-10.4
2019-07-10	-22.995	-23.1542	2019-02-07 15:00:00	-10.8
2019-07-11	-26.275	-25.9292	2019-02-07 16:00:00	-11.6
2019-07-12	-28.6246	-27.9667	2019-02-07 17:00:00	-11.5
2019-07-13	-30.3163	-28.9292	2019-02-07 18:00:00	-12.1
2019-07-14	-32.4667	-30.8083	2019-02-07 19:00:00	-11.6
2019-07-15	-31.7362	-31.8958	2019-02-07 20:00:00	-11.9
2019-07-16	-29.9488	-31.75	2019-02-07 21:00:00	-13.3
2019-07-17	-29.2663	-30.9375	2019-02-07 22:00:00	-13.5
2019-07-18	-24.8292	-27.9625	2019-02-07 23:00:00	-12.9
2019-07-19	-26.2171	-28.3	2019-02-08	-12.4
2019-07-20	-27.5879	-28.1417	2019-02-08 01:00:00	-12.3
2019-07-21	-27.5721	-29.0917	2019-02-08 02:00:00	-12.8
2019-07-22	-24.3904	-27.775	2019-02-08 03:00:00	-12.6
2019-07-23	-21.4533	-24.1292	2019-02-08 04:00:00	-11.7
2019-07-24	-20.9496	-24.4208	2019-02-08 05:00:00	-9.7
2019-07-25	-28.0258	-27.9583	2019-02-08 06:00:00	-9
2019-07-26	-21.6529	-24.5667	2019-02-08 07:00:00	-5.5
2019-07-27	-22.7846	-23.6458	2019-02-08 08:00:00	-2.5
2019-07-28	-29.2162	-27.5542	2019-02-08 09:00:00	2
2019-07-29	-32.0442	-30.7333	2019-02-08 10:00:00	3.2
2019-07-30	-31.5196	-31.775	2019-02-08 11:00:00	-1.7
2019-07-31	-26.3971	-28.5333	2019-02-08 12:00:00	-2
2019-08-01	-23.9796	-25.1583	2019-02-08 13:00:00	-2.4
2019-08-02	-23.5296	-24.6	2019-02-08 14:00:00	-4.7
2019-08-03	-21.8588	-23.8917	2019-02-08 15:00:00	-5.3
2019-08-04	-25.1196	-26.1917	2019-02-08 16:00:00	-6
2019-08-05	-32.8296	-28.8042	2019-02-08 17:00:00	-8.6
2019-08-06	-27.4196	-26.0708	2019-02-08 18:00:00	-9.4
2019-08-07	-23.6546	-23.9042	2019-02-08 19:00:00	-9.4
2019-08-08	-22.7979	-23.3792	2019-02-08 20:00:00	-9.3
2019-08-09	-27.0221	-25.9125	2019-02-08 21:00:00	-9.8
2019-08-10	-28.3025	-28.3708	2019-02-08 22:00:00	-9.9
2019-08-11	-24.7671	-25.95	2019-02-08 23:00:00	-10.4
2019-08-12	-27.1312	-26.6042	2019-02-09	-11.1
2019-08-13	-34.5513	-31.0958	2019-02-09 01:00:00	-12.8
2019-08-14	-36.4571	-34.425	2019-02-09 02:00:00	-12.7
2019-08-15	-36.9617	-34.2958	2019-02-09 03:00:00	-11.7
2019-08-16	-25.6717	-27.5708	2019-02-09 04:00:00	-10.4
2019-08-17	-24.9412	-25.8833	2019-02-09 05:00:00	-9.8
2019-08-18	-26.7063	-27.7542	2019-02-09 06:00:00	-7.7
2019-08-19	-21.7375	-24.9	2019-02-09 07:00:00	-8.2
2019-08-20	-19.2029	-22.6208	2019-02-09 08:00:00	-7.7
2019-08-21	-22.305	-22.4042	2019-02-09 09:00:00	-4.7
2019-08-22	-22.3883	-22.2875	2019-02-09 10:00:00	-3.3
2019-08-23	-24.1633	-22.825	2019-02-09 11:00:00	-5.2
2019-08-24	-25.3496	-21.6625	2019-02-09 12:00:00	-6
2019-08-25	-22.7104	-21.7333	2019-02-09 13:00:00	-4.8
2019-08-26	-21.5288	-22.2958	2019-02-09 14:00:00	-6.7
2019-08-27	-23.0633	-22.3125	2019-02-09 15:00:00	-5.6
2019-08-28	-25.3062	-20.2	2019-02-09 16:00:00	-6
2019-08-29	-27.6479	-20.9167	2019-02-09 17:00:00	-6.5
2019-08-30	-23.655	-22.6167	2019-02-09 18:00:00	-7.3
2019-08-31	-21.3183	-21.9083	2019-02-09 19:00:00	-8.9
2019-09-01	-21.8617	-19.2375	2019-02-09 20:00:00	-9.1
2019-09-02	-21.7267	-19.8375	2019-02-09 21:00:00	-9.1
2019-09-03	-19.4275	-20.3417	2019-02-09 22:00:00	-9.4
2019-09-04	-20.6913	-21.4333	2019-02-09 23:00:00	-10
2019-09-05	-27.4354	-22.4292	2019-02-10	-10
2019-09-06	-27.9875	-22.1042	2019-02-10 01:00:00	-10.9
2019-09-07	-26.5017	-18.8125	2019-02-10 02:00:00	-10.5
2019-09-08	-32.6717	-23.9458	2019-02-10 03:00:00	-10.2
2019-09-09	-31.8746	-23.8583	2019-02-10 04:00:00	-9.8
2019-09-10	-33.9675	-24.4917	2019-02-10 05:00:00	-9
2019-09-11	-34.0675	-25.6333	2019-02-10 06:00:00	-7.9
2019-09-12	-32.8354	-24.6	2019-02-10 07:00:00	-6.7
2019-09-13	-26.9654	-22.4542	2019-02-10 08:00:00	-6.1
2019-09-14	-25.0783	-22.7833	2019-02-10 09:00:00	-6.9
2019-09-15	-27.8871	-20.825	2019-02-10 10:00:00	-7
2019-09-16	-25.6046	-22.5208	2019-02-10 11:00:00	-6.8
2019-09-17	-26.5404	-21.1708	2019-02-10 12:00:00	-6.8
2019-09-18	-28.71	-23.725	2019-02-10 13:00:00	-6.8
2019-09-19	-33.0196	-22.7	2019-02-10 14:00:00	-6.9
2019-09-20	-30.455	-22.5042	2019-02-10 15:00:00	-7.2
2019-09-21	-23.2546	-20.9292	2019-02-10 16:00:00	-7.8
2019-09-22	-24.1963	-18.8083	2019-02-10 17:00:00	-8
2019-09-23	-32.0408	-21.6333	2019-02-10 18:00:00	-8.3
2019-09-24	-27.2162	-20.0083	2019-02-10 19:00:00	-8.6
2019-09-25	-25.4496	-17.1	2019-02-10 20:00:00	-8.8
2019-09-26	-24.9225	-15.9583	2019-02-10 21:00:00	-9
2019-09-27	-28.1025	-18.35	2019-02-10 22:00:00	-9.4
2019-09-28	-30.5667	-20.1583	2019-02-10 23:00:00	-9.4
2019-09-29	-27.6175	-22.1333	2019-02-11	-9.3
2019-09-30	-25.0712	-19.7792	2019-02-11 01:00:00	-10.4
2019-10-01	-20.9846	-15.2875	2019-02-11 02:00:00	-11.6
2019-10-02	-20.7567	-13.3292	2019-02-11 03:00:00	-11.6
2019-10-03	-17.9529	-12.05	2019-02-11 04:00:00	-11.1
2019-10-04	-16.0875	-12.3292	2019-02-11 05:00:00	-6.3
2019-10-05	-15.4492	-11.8667	2019-02-11 06:00:00	-6
2019-10-06	-17.9613	-14.9667	2019-02-11 07:00:00	2.4
2019-10-07	-17.6675	-14.5042	2019-02-11 08:00:00	5.6
2019-10-08	-13.7142	-12.675	2019-02-11 09:00:00	8.5
2019-10-09	-12.63	-12.4083	2019-02-11 10:00:00	10
2019-10-10	-15.0721	-13.4208	2019-02-11 11:00:00	5.1
2019-10-11	-18.455	-14.3375	2019-02-11 12:00:00	-2.8
2019-10-12	-23.8392	-13.1625	2019-02-11 13:00:00	-2.8
2019-10-13	-22.08	-16.05	2019-02-11 14:00:00	-3.4
2019-10-14	-19.6075	-18.0708	2019-02-11 15:00:00	-3.2
2019-10-15	-14.8475	-15.3792	2019-02-11 16:00:00	-4.7
2019-10-16	-14.975	-13.3667	2019-02-11 17:00:00	-6.3
2019-10-17	-17.0854	-14.5417	2019-02-11 18:00:00	-6.2
2019-10-18	-19.0067	-9.3875	2019-02-11 19:00:00	-7.7
2019-10-19	-17.0892	-12.1208	2019-02-11 20:00:00	-8.9
2019-10-20	-14.4008	-10.2708	2019-02-11 21:00:00	-9.6
2019-10-21	-12.2367	-8.1125	2019-02-11 22:00:00	-10
2019-10-22	-12.6929	-2.59583	2019-02-11 23:00:00	-10.8
2019-10-23	-14.6817	-1.48333	2019-02-12	-11
2019-10-24	-15.165	-2.74583	2019-02-12 01:00:00	-11.3
2019-10-25	-16.3246	-5.17083	2019-02-12 02:00:00	-11.6
2019-10-26	-19.5142	-5.67917	2019-02-12 03:00:00	-11.6
2019-10-27	-21.1221	-8.2125	2019-02-12 04:00:00	-10.9
2019-10-28	-17.7892	-6.625	2019-02-12 05:00:00	-8
2019-10-29	-16.4525	-5.04167	2019-02-12 06:00:00	-1.2
2019-10-30	-12.7192	-4.625	2019-02-12 07:00:00	-3.2
2019-10-31	-12.9017	-8.275	2019-02-12 08:00:00	-4.3
2019-11-01	-11.3667	-8.60417	2019-02-12 09:00:00	4.9
2019-11-02	-12.3221	-8.325	2019-02-12 10:00:00	9.2
2019-11-03	-15.055	-6.82917	2019-02-12 11:00:00	2.7
2019-11-04	-14.7417	-4.17083	2019-02-12 12:00:00	-2.1
2019-11-05	-19.3375	-5.98333	2019-02-12 13:00:00	0.3
2019-11-06	-18.565	-6.22917	2019-02-12 14:00:00	-0.5
2019-11-07	-18.5533	-7.27083	2019-02-12 15:00:00	-3.1
2019-11-08	-17.3554	-5.30833	2019-02-12 16:00:00	-5.1
2019-11-09	-16.7333	-4.475	2019-02-12 17:00:00	-6.4
2019-11-10	-17.0229	-6.77917	2019-02-12 18:00:00	-7.4
2019-11-11	-17.9854	-4.32917	2019-02-12 19:00:00	-6.7
2019-11-12	-18.0808	-5.61667	2019-02-12 20:00:00	-6.8
2019-11-13	-15.4708	-3.475	2019-02-12 21:00:00	-7.6
2019-11-14	-11.8934	-1.4375	2019-02-12 22:00:00	-8
2019-11-15	-13.5179	-6.44583	2019-02-12 23:00:00	-8.3
2019-11-16	-14.2712	-7.15	2019-02-13	-9
2019-11-17	-13.055	-6.2625	2019-02-13 01:00:00	-9.6
2019-11-18	-13.1367	-3.575	2019-02-13 02:00:00	-9.6
2019-11-19	-14.0329	-3.025	2019-02-13 03:00:00	-9.8
2019-11-20	-15.0771	-4.2875	2019-02-13 04:00:00	-9.1
2019-11-21	-15.9613	-6.75833	2019-02-13 05:00:00	-8.1
2019-11-22	-14.5321	-2.89167	2019-02-13 06:00:00	-6.8
2019-11-23	-13.5488	-6.12917	2019-02-13 07:00:00	-3.9
2019-11-24	-10.582	-2.2125	2019-02-13 08:00:00	-4.3
2019-11-25	-11.5921	-1.6	2019-02-13 09:00:00	1.3
2019-11-26	-12.2938	-2.34167	2019-02-13 10:00:00	-2.1
2019-11-27	-12.2908	-1.66667	2019-02-13 11:00:00	-0.4
2019-11-28	-11.0668	-0.475	2019-02-13 12:00:00	-2.3
2019-11-29	-11.0846	-1.43333	2019-02-13 13:00:00	-4.3
2019-11-30	-11.4096	-1.80833	2019-02-13 14:00:00	-3.3
2019-12-01	-9.06879	-3.43333	2019-02-13 15:00:00	-5.4
2019-12-02	-8.33904	-2.30417	2019-02-13 16:00:00	-5.7
2019-12-03	-7.80517	-0.904167	2019-02-13 17:00:00	-5.3
2019-12-04	-8.35104	3.75	2019-02-13 18:00:00	-6.1
2019-12-05	-8.975	-2.62917	2019-02-13 19:00:00	-7
2019-12-06	-5.81125	0.925	2019-02-13 20:00:00	-7.5
2019-12-07	-4.13	2.87917	2019-02-13 21:00:00	-8.2
2019-12-08	-5.96996	4.08333	2019-02-13 22:00:00	-8.4
2019-12-09	-7.18338	1.35	2019-02-13 23:00:00	-8.9
2019-12-10	-7.286	5.44167	2019-02-14	-9.3
2019-12-11	-8.05779	2.80417	2019-02-14 01:00:00	-9.6
2019-12-12	-7.82121	4.66667	2019-02-14 02:00:00	-9.8
2019-12-13	-8.43271	3	2019-02-14 03:00:00	-9.2
2019-12-14	-8.65121	-1.34167	2019-02-14 04:00:00	-7.9
2019-12-15	-8.62996	-3.64167	2019-02-14 05:00:00	-7.7
2019-12-16	-9.277	-2.98333	2019-02-14 06:00:00	-8.6
2019-12-17	-9.38708	-5.07083	2019-02-14 07:00:00	-8
2019-12-18	-8.04179	-0.225	2019-02-14 08:00:00	-4.4
2019-12-19	-7.49521	5.17917	2019-02-14 09:00:00	2.6
2019-12-20	-7.98383	5.2125	2019-02-14 10:00:00	-4.2
2019-12-21	-10.0197	0.966667	2019-02-14 11:00:00	-3.8
2019-12-22	-9.64775	-1.52917	2019-02-14 12:00:00	-1.7
2019-12-23	-8.22138	-0.775	2019-02-14 13:00:00	-3.3
2019-12-24	-8.63383	-1.62083	2019-02-14 14:00:00	-2.7
2019-12-25	-7.333	2.31667	2019-02-14 15:00:00	-2.6
2019-12-26	-8.02062	2.71667	2019-02-14 16:00:00	-3.4
2019-12-27	-8.07117	1.35833	2019-02-14 17:00:00	-3.3
2019-12-28	-10.5154	-1.50833	2019-02-14 18:00:00	-5.4
2019-12-29	-9.29908	-1.75833	2019-02-14 19:00:00	-6
2019-12-30	-9.46617	-0.0416667	2019-02-14 20:00:00	-6.9
2019-12-31	-9.41046	-1.0875	2019-02-14 21:00:00	-7.6
2020-01-01	-7.05567	2.73333	2019-02-14 22:00:00	-7.6
2020-01-02	-7.30975	3.5625	2019-02-14 23:00:00	-8.2
2020-01-03	-7.70842	0.1875	2019-02-15	-8.5
2020-01-04	-6.58933	0.95	2019-02-15 01:00:00	-8.8
2020-01-05	-7.64225	-4.1125	2019-02-15 02:00:00	-8.2
2020-01-06	-7.27212	-0.25	2019-02-15 03:00:00	-8.7
2020-01-07	-8.24175	-0.229167	2019-02-15 04:00:00	-7.7
2020-01-08	-7.51	0.8375	2019-02-15 05:00:00	-7.7
2020-01-09	-7.42175	-5.13333	2019-02-15 06:00:00	-7.3
2020-01-10	-7.33108	-3.69167	2019-02-15 07:00:00	-6.5
2020-01-11	-7.65213	-1.44167	2019-02-15 08:00:00	-5.9
2020-01-12	-7.33096	-3.175	2019-02-15 09:00:00	-5.7
2020-01-13	-8.40404	-1.02917	2019-02-15 10:00:00	-4.3
2020-01-14	-8.26346	-0.733333	2019-02-15 11:00:00	-3.1
2020-01-15	-10.4646	-2.5875	2019-02-15 12:00:00	-4.8
2020-01-16	-9.84375	-1.66667	2019-02-15 13:00:00	-5.1
2020-01-17	-8.10862	0.4125	2019-02-15 14:00:00	-5.4
2020-01-18	-7.952	1.8375	2019-02-15 15:00:00	-5.9
2020-01-19	-7.15963	0.6375	2019-02-15 16:00:00	-6.6
2020-01-20	-5.48921	3.96667	2019-02-15 17:00:00	-7.5
			2019-02-15 18:00:00	-7.3
			2019-02-15 19:00:00	-7.6
			2019-02-15 20:00:00	-8.6
			2019-02-15 21:00:00	-8.9
			2019-02-15 22:00:00	-8.9
			2019-02-15 23:00:00	-8.9
			2019-02-16	-9.3
			2019-02-16 01:00:00	-9.4
			2019-02-16 02:00:00	-9.4
			2019-02-16 03:00:00	-8.8
			2019-02-16 04:00:00	-6.9
			2019-02-16 05:00:00	-2.6
			2019-02-16 06:00:00	-0.6
			2019-02-16 07:00:00	5.6
			2019-02-16 08:00:00	7.5
			2019-02-16 09:00:00	10.3
			2019-02-16 10:00:00	16.3
			2019-02-16 11:00:00	11.6
			2019-02-16 12:00:00	3.7
			2019-02-16 13:00:00	1.5
			2019-02-16 14:00:00	-1.1
			2019-02-16 15:00:00	-1.7
			2019-02-16 16:00:00	-3.6
			2019-02-16 17:00:00	-3.8
			2019-02-16 18:00:00	-4.7
			2019-02-16 19:00:00	-5.5
			2019-02-16 20:00:00	-6
			2019-02-16 21:00:00	-6.3
			2019-02-16 22:00:00	-6.8
			2019-02-16 23:00:00	-8.1
			2019-02-17	-8.5
			2019-02-17 01:00:00	-8.5
			2019-02-17 02:00:00	-9.2
			2019-02-17 03:00:00	-8.6
			2019-02-17 04:00:00	-6
			2019-02-17 05:00:00	-3
			2019-02-17 06:00:00	-1.4
			2019-02-17 07:00:00	-2
			2019-02-17 08:00:00	3.2
			2019-02-17 09:00:00	-0.1
			2019-02-17 10:00:00	4.7
			2019-02-17 11:00:00	2.2
			2019-02-17 12:00:00	-2.6
			2019-02-17 13:00:00	-2.4
			2019-02-17 14:00:00	-3.4
			2019-02-17 15:00:00	-4.4
			2019-02-17 16:00:00	-5.2
			2019-02-17 17:00:00	-5.8
			2019-02-17 18:00:00	-6.1
			2019-02-17 19:00:00	-6.3
			2019-02-17 20:00:00	-6.4
			2019-02-17 21:00:00	-6.8
			2019-02-17 22:00:00	-6.8
			2019-02-17 23:00:00	-6.9
			2019-02-18	-7
			2019-02-18 01:00:00	-7.1
			2019-02-18 02:00:00	-7.5
			2019-02-18 03:00:00	-7.2
			2019-02-18 04:00:00	-4.6
			2019-02-18 05:00:00	-0.9
			2019-02-18 06:00:00	5.1
			2019-02-18 07:00:00	9.7
			2019-02-18 08:00:00	10.3
			2019-02-18 09:00:00	13.7
			2019-02-18 10:00:00	13.5
			2019-02-18 11:00:00	9.8
			2019-02-18 12:00:00	2.6
			2019-02-18 13:00:00	1.4
			2019-02-18 14:00:00	-0.1
			2019-02-18 15:00:00	-0.6
			2019-02-18 16:00:00	-1.1
			2019-02-18 17:00:00	-2
			2019-02-18 18:00:00	-2.8
			2019-02-18 19:00:00	-3.3
			2019-02-18 20:00:00	-3.4
			2019-02-18 21:00:00	-3.5
			2019-02-18 22:00:00	-3.6
			2019-02-18 23:00:00	-3.4
			2019-02-19	-3.5
			2019-02-19 01:00:00	-3.2
			2019-02-19 02:00:00	-2.8
			2019-02-19 03:00:00	-2.6
			2019-02-19 04:00:00	-2
			2019-02-19 05:00:00	-1.4
			2019-02-19 06:00:00	-0.9
			2019-02-19 07:00:00	0.7
			2019-02-19 08:00:00	6.8
			2019-02-19 09:00:00	13
			2019-02-19 10:00:00	12.3
			2019-02-19 11:00:00	10.2
			2019-02-19 12:00:00	4.1
			2019-02-19 13:00:00	2.1
			2019-02-19 14:00:00	0.4
			2019-02-19 15:00:00	-0.2
			2019-02-19 16:00:00	0
			2019-02-19 17:00:00	-1.2
			2019-02-19 18:00:00	-2.6
			2019-02-19 19:00:00	-2
			2019-02-19 20:00:00	-2.5
			2019-02-19 21:00:00	-3.5
			2019-02-19 22:00:00	-4
			2019-02-19 23:00:00	-3.6
			2019-02-20	-3.5
			2019-02-20 01:00:00	-4.1
			2019-02-20 02:00:00	-4
			2019-02-20 03:00:00	-4.9
			2019-02-20 04:00:00	-1.5
			2019-02-20 05:00:00	0.7
			2019-02-20 06:00:00	6.7
			2019-02-20 07:00:00	5.1
			2019-02-20 08:00:00	9.7
			2019-02-20 09:00:00	18.8
			2019-02-20 10:00:00	16.8
			2019-02-20 11:00:00	14.1
			2019-02-20 12:00:00	6.2
			2019-02-20 13:00:00	4.9
			2019-02-20 14:00:00	1.5
			2019-02-20 15:00:00	0.5
			2019-02-20 16:00:00	-1.3
			2019-02-20 17:00:00	-1.6
			2019-02-20 18:00:00	-1.7
			2019-02-20 19:00:00	-3.1
			2019-02-20 20:00:00	-4.1
			2019-02-20 21:00:00	-4.9
			2019-02-20 22:00:00	-5.8
			2019-02-20 23:00:00	-6.4
			2019-02-21	-6.5
			2019-02-21 01:00:00	-6.5
			2019-02-21 02:00:00	-7.2
			2019-02-21 03:00:00	-7.5
			2019-02-21 04:00:00	-6.5
			2019-02-21 05:00:00	-3
			2019-02-21 06:00:00	-0.3
			2019-02-21 07:00:00	4.2
			2019-02-21 08:00:00	9.1
			2019-02-21 09:00:00	10.3
			2019-02-21 10:00:00	13.9
			2019-02-21 11:00:00	3.4
			2019-02-21 12:00:00	2.6
			2019-02-21 13:00:00	1.9
			2019-02-21 14:00:00	0.8
			2019-02-21 15:00:00	-0.8
			2019-02-21 16:00:00	-2.3
			2019-02-21 17:00:00	-3.6
			2019-02-21 18:00:00	-5.1
			2019-02-21 19:00:00	-5.1
			2019-02-21 20:00:00	-4.5
			2019-02-21 21:00:00	-5.2
			2019-02-21 22:00:00	-5.2
			2019-02-21 23:00:00	-5.9
			2019-02-22	-5.9
			2019-02-22 01:00:00	-6.1
			2019-02-22 02:00:00	-5.6
			2019-02-22 03:00:00	-5.7
			2019-02-22 04:00:00	-5.3
			2019-02-22 05:00:00	-5.6
			2019-02-22 06:00:00	-6.9
			2019-02-22 07:00:00	-6.5
			2019-02-22 08:00:00	-7.3
			2019-02-22 09:00:00	-7.6
			2019-02-22 10:00:00	-7.7
			2019-02-22 11:00:00	-7.6
			2019-02-22 12:00:00	-7.7
			2019-02-22 13:00:00	-8.3
			2019-02-22 14:00:00	-8.4
			2019-02-22 15:00:00	-8.3
			2019-02-22 16:00:00	-8.3
			2019-02-22 17:00:00	-8.3
			2019-02-22 18:00:00	-8.9
			2019-02-22 19:00:00	-8.9
			2019-02-22 20:00:00	-9
			2019-02-22 21:00:00	-8.9
			2019-02-22 22:00:00	-8.9
			2019-02-22 23:00:00	-8.8
			2019-02-23	-8.6
			2019-02-23 01:00:00	-9
			2019-02-23 02:00:00	-9
			2019-02-23 03:00:00	-8.8
			2019-02-23 04:00:00	-8.5
			2019-02-23 05:00:00	-7.4
			2019-02-23 06:00:00	-6.8
			2019-02-23 07:00:00	-6.9
			2019-02-23 08:00:00	-6.8
			2019-02-23 09:00:00	-3.9
			2019-02-23 10:00:00	-3.1
			2019-02-23 11:00:00	-3.1
			2019-02-23 12:00:00	-2.9
			2019-02-23 13:00:00	-3.7
			2019-02-23 14:00:00	-2.9
			2019-02-23 15:00:00	-4.5
			2019-02-23 16:00:00	-4.7
			2019-02-23 17:00:00	-5.7
			2019-02-23 18:00:00	-6.3
			2019-02-23 19:00:00	-6.6
			2019-02-23 20:00:00	-6.9
			2019-02-23 21:00:00	-6.8
			2019-02-23 22:00:00	-7.2
			2019-02-23 23:00:00	-6.8
			2019-02-24	-7.7
			2019-02-24 01:00:00	-8
			2019-02-24 02:00:00	-8.1
			2019-02-24 03:00:00	-8
			2019-02-24 04:00:00	-7.2
			2019-02-24 05:00:00	-0.9
			2019-02-24 06:00:00	0.6
			2019-02-24 07:00:00	-1
			2019-02-24 08:00:00	12.4
			2019-02-24 09:00:00	8.7
			2019-02-24 10:00:00	16.7
			2019-02-24 11:00:00	8.6
			2019-02-24 12:00:00	1.2
			2019-02-24 13:00:00	0.2
			2019-02-24 14:00:00	-1
			2019-02-24 15:00:00	-1.7
			2019-02-24 16:00:00	-3
			2019-02-24 17:00:00	-3.2
			2019-02-24 18:00:00	-4.5
			2019-02-24 19:00:00	-5
			2019-02-24 20:00:00	-6.2
			2019-02-24 21:00:00	-6.1
			2019-02-24 22:00:00	-6.5
			2019-02-24 23:00:00	-7.2
			2019-02-25	-7.6
			2019-02-25 01:00:00	-7.7
			2019-02-25 02:00:00	-8.1
			2019-02-25 03:00:00	-8.5
			2019-02-25 04:00:00	-6.7
			2019-02-25 05:00:00	-3.9
			2019-02-25 06:00:00	3.3
			2019-02-25 07:00:00	5
			2019-02-25 08:00:00	15.2
			2019-02-25 09:00:00	12.1
			2019-02-25 10:00:00	15.1
			2019-02-25 11:00:00	11.7
			2019-02-25 12:00:00	3.5
			2019-02-25 13:00:00	2.5
			2019-02-25 14:00:00	0.7
			2019-02-25 15:00:00	-2.4
			2019-02-25 16:00:00	-3.1
			2019-02-25 17:00:00	-4.6
			2019-02-25 18:00:00	-4.6
			2019-02-25 19:00:00	-5.2
			2019-02-25 20:00:00	-5.6
			2019-02-25 21:00:00	-6.5
			2019-02-25 22:00:00	-6.5
			2019-02-25 23:00:00	-6.9
			2019-02-26	-7.2
			2019-02-26 01:00:00	-8
			2019-02-26 02:00:00	-8.8
			2019-02-26 03:00:00	-8.8
			2019-02-26 04:00:00	-6.1
			2019-02-26 05:00:00	-1.9
			2019-02-26 06:00:00	2.6
			2019-02-26 07:00:00	5.4
			2019-02-26 08:00:00	9.7
			2019-02-26 09:00:00	10.5
			2019-02-26 10:00:00	16.2
			2019-02-26 11:00:00	11.7
			2019-02-26 12:00:00	2.7
			2019-02-26 13:00:00	1.2
			2019-02-26 14:00:00	-1
			2019-02-26 15:00:00	-0.6
			2019-02-26 16:00:00	-1.9
			2019-02-26 17:00:00	-2.8
			2019-02-26 18:00:00	-3.8
			2019-02-26 19:00:00	-4.6
			2019-02-26 20:00:00	-5.5
			2019-02-26 21:00:00	-6.2
			2019-02-26 22:00:00	-6.7
			2019-02-26 23:00:00	-7.2
			2019-02-27	-7.5
			2019-02-27 01:00:00	-7.9
			2019-02-27 02:00:00	-8.5
			2019-02-27 03:00:00	-9
			2019-02-27 04:00:00	-6.1
			2019-02-27 05:00:00	-1.9
			2019-02-27 06:00:00	2.2
			2019-02-27 07:00:00	6.5
			2019-02-27 08:00:00	10.8
			2019-02-27 09:00:00	11.3
			2019-02-27 10:00:00	11.3
			2019-02-27 11:00:00	7.4
			2019-02-27 12:00:00	2.5
			2019-02-27 13:00:00	-1.3
			2019-02-27 14:00:00	-2.3
			2019-02-27 15:00:00	-4.1
			2019-02-27 16:00:00	-4.2
			2019-02-27 17:00:00	-4.4
			2019-02-27 18:00:00	-5.5
			2019-02-27 19:00:00	-7.2
			2019-02-27 20:00:00	-7.2
			2019-02-27 21:00:00	-7.6
			2019-02-27 22:00:00	-8.3
			2019-02-27 23:00:00	-8.8
			2019-02-28	-9.8
			2019-02-28 01:00:00	-10.2
			2019-02-28 02:00:00	-10.5
			2019-02-28 03:00:00	-10.4
			2019-02-28 04:00:00	-8
			2019-02-28 05:00:00	-4.3
			2019-02-28 06:00:00	2.8
			2019-02-28 07:00:00	4
			2019-02-28 08:00:00	8.1
			2019-02-28 09:00:00	13
			2019-02-28 10:00:00	13.7
			2019-02-28 11:00:00	10.1
			2019-02-28 12:00:00	0.4
			2019-02-28 13:00:00	0.3
			2019-02-28 14:00:00	-4.2
			2019-02-28 15:00:00	-5.6
			2019-02-28 16:00:00	-5.1
			2019-02-28 17:00:00	-5.7
			2019-02-28 18:00:00	-5.8
			2019-02-28 19:00:00	-6.4
			2019-02-28 20:00:00	-7.2
			2019-02-28 21:00:00	-7.7
			2019-02-28 22:00:00	-8.5
			2019-02-28 23:00:00	-8.7
			2019-03-01	-9.1
			2019-03-01 01:00:00	-9.5
			2019-03-01 02:00:00	-9.6
			2019-03-01 03:00:00	-10.3
			2019-03-01 04:00:00	-7.8
			2019-03-01 05:00:00	-4.6
			2019-03-01 06:00:00	2.3
			2019-03-01 07:00:00	5.8
			2019-03-01 08:00:00	8.7
			2019-03-01 09:00:00	15
			2019-03-01 10:00:00	9.8
			2019-03-01 11:00:00	2.5
			2019-03-01 12:00:00	-1.4
			2019-03-01 13:00:00	-2.3
			2019-03-01 14:00:00	-5.6
			2019-03-01 15:00:00	-5.2
			2019-03-01 16:00:00	-5.9
			2019-03-01 17:00:00	-6.3
			2019-03-01 18:00:00	-7.3
			2019-03-01 19:00:00	-8.3
			2019-03-01 20:00:00	-8.8
			2019-03-01 21:00:00	-9.2
			2019-03-01 22:00:00	-9.9
			2019-03-01 23:00:00	-10.2
			2019-03-02	-10.5
			2019-03-02 01:00:00	-10.6
			2019-03-02 02:00:00	-11.3
			2019-03-02 03:00:00	-11.2
			2019-03-02 04:00:00	-8.9
			2019-03-02 05:00:00	-4.8
			2019-03-02 06:00:00	-1.1
			2019-03-02 07:00:00	5.3
			2019-03-02 08:00:00	11.5
			2019-03-02 09:00:00	13.4
			2019-03-02 10:00:00	15.2
			2019-03-02 11:00:00	9.4
			2019-03-02 12:00:00	0.8
			2019-03-02 13:00:00	-3.7
			2019-03-02 14:00:00	-5.3
			2019-03-02 15:00:00	-7.3
			2019-03-02 16:00:00	-6.6
			2019-03-02 17:00:00	-7.4
			2019-03-02 18:00:00	-9.6
			2019-03-02 19:00:00	-10
			2019-03-02 20:00:00	-10.2
			2019-03-02 21:00:00	-10.8
			2019-03-02 22:00:00	-11.5
			2019-03-02 23:00:00	-11.5
			2019-03-03	-12.2
			2019-03-03 01:00:00	-12.4
			2019-03-03 02:00:00	-12.5
			2019-03-03 03:00:00	-12.9
			2019-03-03 04:00:00	-11.1
			2019-03-03 05:00:00	-7.5
			2019-03-03 06:00:00	-1.6
			2019-03-03 07:00:00	3.9
			2019-03-03 08:00:00	4.7
			2019-03-03 09:00:00	13
			2019-03-03 10:00:00	6.8
			2019-03-03 11:00:00	2.6
			2019-03-03 12:00:00	-1.9
			2019-03-03 13:00:00	-4.3
			2019-03-03 14:00:00	-6.3
			2019-03-03 15:00:00	-7.5
			2019-03-03 16:00:00	-8.2
			2019-03-03 17:00:00	-8.3
			2019-03-03 18:00:00	-9.6
			2019-03-03 19:00:00	-9.8
			2019-03-03 20:00:00	-10.8
			2019-03-03 21:00:00	-11
			2019-03-03 22:00:00	-11.5
			2019-03-03 23:00:00	-11.7
			2019-03-04	-11.2
			2019-03-04 01:00:00	-12.1
			2019-03-04 02:00:00	-11.5
			2019-03-04 03:00:00	-12
			2019-03-04 04:00:00	-13.1
			2019-03-04 05:00:00	-12.7
			2019-03-04 06:00:00	-11.1
			2019-03-04 07:00:00	-8.2
			2019-03-04 08:00:00	-2.9
			2019-03-04 09:00:00	3.8
			2019-03-04 10:00:00	-0.7
			2019-03-04 11:00:00	-2.4
			2019-03-04 12:00:00	-7.3
			2019-03-04 13:00:00	-8.5
			2019-03-04 14:00:00	-8.2
			2019-03-04 15:00:00	-8.5
			2019-03-04 16:00:00	-9.9
			2019-03-04 17:00:00	-10.9
			2019-03-04 18:00:00	-11.2
			2019-03-04 19:00:00	-12
			2019-03-04 20:00:00	-12.7
			2019-03-04 21:00:00	-13
			2019-03-04 22:00:00	-13.7
			2019-03-04 23:00:00	-14.1
			2019-03-05	-14
			2019-03-05 01:00:00	-14.2
			2019-03-05 02:00:00	-14.2
			2019-03-05 03:00:00	-14.2
			2019-03-05 04:00:00	-13
			2019-03-05 05:00:00	-9.3
			2019-03-05 06:00:00	-5.6
			2019-03-05 07:00:00	-1
			2019-03-05 08:00:00	-5.5
			2019-03-05 09:00:00	-5.7
			2019-03-05 10:00:00	-3.7
			2019-03-05 11:00:00	-5.3
			2019-03-05 12:00:00	-7.1
			2019-03-05 13:00:00	-6.8
			2019-03-05 14:00:00	-7.6
			2019-03-05 15:00:00	-8.5
			2019-03-05 16:00:00	-9.3
			2019-03-05 17:00:00	-9.8
			2019-03-05 18:00:00	-10.6
			2019-03-05 19:00:00	-11
			2019-03-05 20:00:00	-11.3
			2019-03-05 21:00:00	-11.9
			2019-03-05 22:00:00	-11.8
			2019-03-05 23:00:00	-12
			2019-03-06	-12.2
			2019-03-06 01:00:00	-12
			2019-03-06 02:00:00	-11.9
			2019-03-06 03:00:00	-12.1
			2019-03-06 04:00:00	-12
			2019-03-06 05:00:00	-11.3
			2019-03-06 06:00:00	-10.6
			2019-03-06 07:00:00	-8.8
			2019-03-06 08:00:00	-7.8
			2019-03-06 09:00:00	-6.8
			2019-03-06 10:00:00	-7.9
			2019-03-06 11:00:00	-7.2
			2019-03-06 12:00:00	-6.4
			2019-03-06 13:00:00	-6.6
			2019-03-06 14:00:00	-7.4
			2019-03-06 15:00:00	-8
			2019-03-06 16:00:00	-8.8
			2019-03-06 17:00:00	-9.2
			2019-03-06 18:00:00	-10.3
			2019-03-06 19:00:00	-10.6
			2019-03-06 20:00:00	-10.9
			2019-03-06 21:00:00	-11.1
			2019-03-06 22:00:00	-11.1
			2019-03-06 23:00:00	-11.5
			2019-03-07	-11.5
			2019-03-07 01:00:00	-11.4
			2019-03-07 02:00:00	-11.5
			2019-03-07 03:00:00	-11.2
			2019-03-07 04:00:00	-10.6
			2019-03-07 05:00:00	-6.7
			2019-03-07 06:00:00	-0.1
			2019-03-07 07:00:00	2.5
			2019-03-07 08:00:00	4.2
			2019-03-07 09:00:00	1.8
			2019-03-07 10:00:00	6.5
			2019-03-07 11:00:00	2.4
			2019-03-07 12:00:00	-2
			2019-03-07 13:00:00	-4.1
			2019-03-07 14:00:00	-5.3
			2019-03-07 15:00:00	-6.4
			2019-03-07 16:00:00	-7.8
			2019-03-07 17:00:00	-8.7
			2019-03-07 18:00:00	-9.1
			2019-03-07 19:00:00	-10
			2019-03-07 20:00:00	-10.3
			2019-03-07 21:00:00	-10.8
			2019-03-07 22:00:00	-11.2
			2019-03-07 23:00:00	-11.4
			2019-03-08	-11.5
			2019-03-08 01:00:00	-11.8
			2019-03-08 02:00:00	-12
			2019-03-08 03:00:00	-12.2
			2019-03-08 04:00:00	-12
			2019-03-08 05:00:00	-8.1
			2019-03-08 06:00:00	-3.1
			2019-03-08 07:00:00	2.8
			2019-03-08 08:00:00	6.7
			2019-03-08 09:00:00	10.9
			2019-03-08 10:00:00	9.5
			2019-03-08 11:00:00	3.7
			2019-03-08 12:00:00	-4.1
			2019-03-08 13:00:00	-5.9
			2019-03-08 14:00:00	-7.8
			2019-03-08 15:00:00	-8.8
			2019-03-08 16:00:00	-9.7
			2019-03-08 17:00:00	-9.8
			2019-03-08 18:00:00	-10.5
			2019-03-08 19:00:00	-13.1
			2019-03-08 20:00:00	-13.2
			2019-03-08 21:00:00	-13
			2019-03-08 22:00:00	-13.7
			2019-03-08 23:00:00	-13.9
			2019-03-09	-14.2
			2019-03-09 01:00:00	-14.7
			2019-03-09 02:00:00	-15
			2019-03-09 03:00:00	-15.7
			2019-03-09 04:00:00	-15.4
			2019-03-09 05:00:00	-11.2
			2019-03-09 06:00:00	-11.7
			2019-03-09 07:00:00	-11.3
			2019-03-09 08:00:00	-11.5
			2019-03-09 09:00:00	-10.8
			2019-03-09 10:00:00	-9.8
			2019-03-09 11:00:00	-8.4
			2019-03-09 12:00:00	-8.8
			2019-03-09 13:00:00	-8.4
			2019-03-09 14:00:00	-9
			2019-03-09 15:00:00	-9.9
			2019-03-09 16:00:00	-10.3
			2019-03-09 17:00:00	-11.8
			2019-03-09 18:00:00	-12.2
			2019-03-09 19:00:00	-13
			2019-03-09 20:00:00	-13.5
			2019-03-09 21:00:00	-13.8
			2019-03-09 22:00:00	-13.9
			2019-03-09 23:00:00	-13.9
			2019-03-10	-14.7
			2019-03-10 01:00:00	-14.8
			2019-03-10 02:00:00	-15
			2019-03-10 03:00:00	-15.4
			2019-03-10 04:00:00	-15.5
			2019-03-10 05:00:00	-11.1
			2019-03-10 06:00:00	-8.2
			2019-03-10 07:00:00	-5.5
			2019-03-10 08:00:00	-3.9
			2019-03-10 09:00:00	-2.5
			2019-03-10 10:00:00	1.9
			2019-03-10 11:00:00	-4.9
			2019-03-10 12:00:00	-6.1
			2019-03-10 13:00:00	-7.5
			2019-03-10 14:00:00	-9.4
			2019-03-10 15:00:00	-11
			2019-03-10 16:00:00	-12.1
			2019-03-10 17:00:00	-12.5
			2019-03-10 18:00:00	-13.2
			2019-03-10 19:00:00	-14
			2019-03-10 20:00:00	-14.2
			2019-03-10 21:00:00	-14.4
			2019-03-10 22:00:00	-14.5
			2019-03-10 23:00:00	-14.8
			2019-03-11	-15.1
			2019-03-11 01:00:00	-15.1
			2019-03-11 02:00:00	-15.2
			2019-03-11 03:00:00	-15.8
			2019-03-11 04:00:00	-15.6
			2019-03-11 05:00:00	-12.2
			2019-03-11 06:00:00	-4.8
			2019-03-11 07:00:00	-0.2
			2019-03-11 08:00:00	4.1
			2019-03-11 09:00:00	8.4
			2019-03-11 10:00:00	11.4
			2019-03-11 11:00:00	3.8
			2019-03-11 12:00:00	-2.3
			2019-03-11 13:00:00	-8.1
			2019-03-11 14:00:00	-7.5
			2019-03-11 15:00:00	-9.1
			2019-03-11 16:00:00	-10.1
			2019-03-11 17:00:00	-10.7
			2019-03-11 18:00:00	-11.5
			2019-03-11 19:00:00	-12.8
			2019-03-11 20:00:00	-13.2
			2019-03-11 21:00:00	-13.7
			2019-03-11 22:00:00	-14.3
			2019-03-11 23:00:00	-14.3
			2019-03-12	-14.9
			2019-03-12 01:00:00	-15.1
			2019-03-12 02:00:00	-15.5
			2019-03-12 03:00:00	-16.1
			2019-03-12 04:00:00	-15.9
			2019-03-12 05:00:00	-14.6
			2019-03-12 06:00:00	-7.8
			2019-03-12 07:00:00	-7.7
			2019-03-12 08:00:00	0.6
			2019-03-12 09:00:00	2.9
			2019-03-12 10:00:00	-0.9
			2019-03-12 11:00:00	-1.9
			2019-03-12 12:00:00	-7.4
			2019-03-12 13:00:00	-10.3
			2019-03-12 14:00:00	-11.6
			2019-03-12 15:00:00	-12
			2019-03-12 16:00:00	-13
			2019-03-12 17:00:00	-13.7
			2019-03-12 18:00:00	-14.7
			2019-03-12 19:00:00	-15.9
			2019-03-12 20:00:00	-16
			2019-03-12 21:00:00	-16.8
			2019-03-12 22:00:00	-17.7
			2019-03-12 23:00:00	-17.9
			2019-03-13	-18.4
			2019-03-13 01:00:00	-18.1
			2019-03-13 02:00:00	-18.4
			2019-03-13 03:00:00	-18.8
			2019-03-13 04:00:00	-18.9
			2019-03-13 05:00:00	-13.9
			2019-03-13 06:00:00	-9.2
			2019-03-13 07:00:00	-4.5
			2019-03-13 08:00:00	-3.8
			2019-03-13 09:00:00	1.2
			2019-03-13 10:00:00	-1.8
			2019-03-13 11:00:00	-5.4
			2019-03-13 12:00:00	-8.8
			2019-03-13 13:00:00	-9.9
			2019-03-13 14:00:00	-12.1
			2019-03-13 15:00:00	-12.4
			2019-03-13 16:00:00	-13.3
			2019-03-13 17:00:00	-14.5
			2019-03-13 18:00:00	-16.6
			2019-03-13 19:00:00	-16.5
			2019-03-13 20:00:00	-16.5
			2019-03-13 21:00:00	-16.9
			2019-03-13 22:00:00	-17.1
			2019-03-13 23:00:00	-17.7
			2019-03-14	-18.3
			2019-03-14 01:00:00	-19.2
			2019-03-14 02:00:00	-19
			2019-03-14 03:00:00	-19.2
			2019-03-14 04:00:00	-18.9
			2019-03-14 05:00:00	-13.8
			2019-03-14 06:00:00	-8.4
			2019-03-14 07:00:00	-4.1
			2019-03-14 08:00:00	-2.9
			2019-03-14 09:00:00	2.3
			2019-03-14 10:00:00	1.3
			2019-03-14 11:00:00	-3.8
			2019-03-14 12:00:00	-8.1
			2019-03-14 13:00:00	-8.9
			2019-03-14 14:00:00	-10.8
			2019-03-14 15:00:00	-12
			2019-03-14 16:00:00	-12.3
			2019-03-14 17:00:00	-13.3
			2019-03-14 18:00:00	-14.5
			2019-03-14 19:00:00	-14.8
			2019-03-14 20:00:00	-15.2
			2019-03-14 21:00:00	-15.7
			2019-03-14 22:00:00	-16.1
			2019-03-14 23:00:00	-16.5
			2019-03-15	-16.7
			2019-03-15 01:00:00	-16.9
			2019-03-15 02:00:00	-17.2
			2019-03-15 03:00:00	-17.6
			2019-03-15 04:00:00	-17.7
			2019-03-15 05:00:00	-12.4
			2019-03-15 06:00:00	-6.5
			2019-03-15 07:00:00	-2.1
			2019-03-15 08:00:00	3.8
			2019-03-15 09:00:00	3.4
			2019-03-15 10:00:00	2.2
			2019-03-15 11:00:00	-2.8
			2019-03-15 12:00:00	-7.8
			2019-03-15 13:00:00	-8.3
			2019-03-15 14:00:00	-9.7
			2019-03-15 15:00:00	-11
			2019-03-15 16:00:00	-11.7
			2019-03-15 17:00:00	-12.9
			2019-03-15 18:00:00	-14
			2019-03-15 19:00:00	-14.3
			2019-03-15 20:00:00	-15.1
			2019-03-15 21:00:00	-15.8
			2019-03-15 22:00:00	-16
			2019-03-15 23:00:00	-16.2
			2019-03-16	-16.6
			2019-03-16 01:00:00	-16.9
			2019-03-16 02:00:00	-17.3
			2019-03-16 03:00:00	-17.5
			2019-03-16 04:00:00	-17.6
			2019-03-16 05:00:00	-14.2
			2019-03-16 06:00:00	-9.4
			2019-03-16 07:00:00	-2.7
			2019-03-16 08:00:00	0.4
			2019-03-16 09:00:00	5
			2019-03-16 10:00:00	7.9
			2019-03-16 11:00:00	-0.9
			2019-03-16 12:00:00	-7.1
			2019-03-16 13:00:00	-9.8
			2019-03-16 14:00:00	-12.1
			2019-03-16 15:00:00	-12.6
			2019-03-16 16:00:00	-13.6
			2019-03-16 17:00:00	-13.8
			2019-03-16 18:00:00	-14.8
			2019-03-16 19:00:00	-15.2
			2019-03-16 20:00:00	-15.8
			2019-03-16 21:00:00	-16.3
			2019-03-16 22:00:00	-16.8
			2019-03-16 23:00:00	-17.2
			2019-03-17	-17.6
			2019-03-17 01:00:00	-17.9
			2019-03-17 02:00:00	-18
			2019-03-17 03:00:00	-17.7
			2019-03-17 04:00:00	-17.2
			2019-03-17 05:00:00	-17.2
			2019-03-17 06:00:00	-16.7
			2019-03-17 07:00:00	-16.1
			2019-03-17 08:00:00	-15.8
			2019-03-17 09:00:00	-14.9
			2019-03-17 10:00:00	-14.2
			2019-03-17 11:00:00	-14.3
			2019-03-17 12:00:00	-13.6
			2019-03-17 13:00:00	-14.6
			2019-03-17 14:00:00	-15.7
			2019-03-17 15:00:00	-14.8
			2019-03-17 16:00:00	-16.2
			2019-03-17 17:00:00	-17.3
			2019-03-17 18:00:00	-17.9
			2019-03-17 19:00:00	-18.3
			2019-03-17 20:00:00	-18.6
			2019-03-17 21:00:00	-18.6
			2019-03-17 22:00:00	-18.7
			2019-03-17 23:00:00	-18.9
			2019-03-18	-18.3
			2019-03-18 01:00:00	-17.6
			2019-03-18 02:00:00	-17.7
			2019-03-18 03:00:00	-17.5
			2019-03-18 04:00:00	-17.4
			2019-03-18 05:00:00	-17.1
			2019-03-18 06:00:00	-16.4
			2019-03-18 07:00:00	-15.9
			2019-03-18 08:00:00	-15.5
			2019-03-18 09:00:00	-14.7
			2019-03-18 10:00:00	-13.8
			2019-03-18 11:00:00	-13.5
			2019-03-18 12:00:00	-13.3
			2019-03-18 13:00:00	-13.2
			2019-03-18 14:00:00	-13.3
			2019-03-18 15:00:00	-13.9
			2019-03-18 16:00:00	-14.5
			2019-03-18 17:00:00	-15.1
			2019-03-18 18:00:00	-15.2
			2019-03-18 19:00:00	-15.4
			2019-03-18 20:00:00	-15.5
			2019-03-18 21:00:00	-15.7
			2019-03-18 22:00:00	-15.7
			2019-03-18 23:00:00	-15.6
			2019-03-19	-16.3
			2019-03-19 01:00:00	-15.9
			2019-03-19 02:00:00	-16.2
			2019-03-19 03:00:00	-16.2
			2019-03-19 04:00:00	-16.2
			2019-03-19 05:00:00	-16.1
			2019-03-19 06:00:00	-15.4
			2019-03-19 07:00:00	-13.4
			2019-03-19 08:00:00	-9.6
			2019-03-19 09:00:00	-8.1
			2019-03-19 10:00:00	-8.8
			2019-03-19 11:00:00	-10.4
			2019-03-19 12:00:00	-11.6
			2019-03-19 13:00:00	-12
			2019-03-19 14:00:00	-13
			2019-03-19 15:00:00	-13.6
			2019-03-19 16:00:00	-14.6
			2019-03-19 17:00:00	-15.2
			2019-03-19 18:00:00	-15.7
			2019-03-19 19:00:00	-15.7
			2019-03-19 20:00:00	-15.9
			2019-03-19 21:00:00	-16
			2019-03-19 22:00:00	-16.2
			2019-03-19 23:00:00	-16.4
			2019-03-20	-16.8
			2019-03-20 01:00:00	-17.1
			2019-03-20 02:00:00	-17.2
			2019-03-20 03:00:00	-17.6
			2019-03-20 04:00:00	-17.8
			2019-03-20 05:00:00	-17.5
			2019-03-20 06:00:00	-16.7
			2019-03-20 07:00:00	-12.4
			2019-03-20 08:00:00	-7.4
			2019-03-20 09:00:00	-3.4
			2019-03-20 10:00:00	-3.8
			2019-03-20 11:00:00	-9.7
			2019-03-20 12:00:00	-12.2
			2019-03-20 13:00:00	-11.8
			2019-03-20 14:00:00	-12.5
			2019-03-20 15:00:00	-13.6
			2019-03-20 16:00:00	-14.1
			2019-03-20 17:00:00	-13.9
			2019-03-20 18:00:00	-14
			2019-03-20 19:00:00	-13.6
			2019-03-20 20:00:00	-13.9
			2019-03-20 21:00:00	-13.9
			2019-03-20 22:00:00	-14
			2019-03-20 23:00:00	-14.2
			2019-03-21	-14.4
			2019-03-21 01:00:00	-14.8
			2019-03-21 02:00:00	-14.4
			2019-03-21 03:00:00	-14.4
			2019-03-21 04:00:00	-13.7
			2019-03-21 05:00:00	-13.7
			2019-03-21 06:00:00	-13.3
			2019-03-21 07:00:00	-12.6
			2019-03-21 08:00:00	-11.7
			2019-03-21 09:00:00	-10.1
			2019-03-21 10:00:00	-10.1
			2019-03-21 11:00:00	-10
			2019-03-21 12:00:00	-9.8
			2019-03-21 13:00:00	-10.2
			2019-03-21 14:00:00	-10.5
			2019-03-21 15:00:00	-10.9
			2019-03-21 16:00:00	-10.9
			2019-03-21 17:00:00	-11.2
			2019-03-21 18:00:00	-11.5
			2019-03-21 19:00:00	-12.1
			2019-03-21 20:00:00	-12.7
			2019-03-21 21:00:00	-12.7
			2019-03-21 22:00:00	-13.9
			2019-03-21 23:00:00	-13.9
			2019-03-22	-13.5
			2019-03-22 01:00:00	-13.7
			2019-03-22 02:00:00	-13.8
			2019-03-22 03:00:00	-13.8
			2019-03-22 04:00:00	-13.8
			2019-03-22 05:00:00	-13.8
			2019-03-22 06:00:00	-13.2
			2019-03-22 07:00:00	-12
			2019-03-22 08:00:00	-10.5
			2019-03-22 09:00:00	-8.9
			2019-03-22 10:00:00	-4.6
			2019-03-22 11:00:00	-6
			2019-03-22 12:00:00	-8.7
			2019-03-22 13:00:00	-9.2
			2019-03-22 14:00:00	-10.7
			2019-03-22 15:00:00	-11.3
			2019-03-22 16:00:00	-11.5
			2019-03-22 17:00:00	-11.8
			2019-03-22 18:00:00	-11.9
			2019-03-22 19:00:00	-12.3
			2019-03-22 20:00:00	-12.6
			2019-03-22 21:00:00	-12.7
			2019-03-22 22:00:00	-12.8
			2019-03-22 23:00:00	-13
			2019-03-23	-13.1
			2019-03-23 01:00:00	-13
			2019-03-23 02:00:00	-13.2
			2019-03-23 03:00:00	-13.2
			2019-03-23 04:00:00	-12.6
			2019-03-23 05:00:00	-13.2
			2019-03-23 06:00:00	-11.9
			2019-03-23 07:00:00	-10.7
			2019-03-23 08:00:00	-6
			2019-03-23 09:00:00	-4.3
			2019-03-23 10:00:00	-5.6
			2019-03-23 11:00:00	-6.3
			2019-03-23 12:00:00	-6.8
			2019-03-23 13:00:00	-7.1
			2019-03-23 14:00:00	-7.5
			2019-03-23 15:00:00	-8.3
			2019-03-23 16:00:00	-9.9
			2019-03-23 17:00:00	-10.5
			2019-03-23 18:00:00	-10.6
			2019-03-23 19:00:00	-11
			2019-03-23 20:00:00	-11
			2019-03-23 21:00:00	-11.4
			2019-03-23 22:00:00	-11.7
			2019-03-23 23:00:00	-12
			2019-03-24	-12.2
			2019-03-24 01:00:00	-12.4
			2019-03-24 02:00:00	-12.7
			2019-03-24 03:00:00	-13
			2019-03-24 04:00:00	-13.1
			2019-03-24 05:00:00	-12.9
			2019-03-24 06:00:00	-7.9
			2019-03-24 07:00:00	-2.9
			2019-03-24 08:00:00	-2.4
			2019-03-24 09:00:00	1.6
			2019-03-24 10:00:00	4.2
			2019-03-24 11:00:00	-3
			2019-03-24 12:00:00	-7.9
			2019-03-24 13:00:00	-8.9
			2019-03-24 14:00:00	-9.1
			2019-03-24 15:00:00	-10.4
			2019-03-24 16:00:00	-10.9
			2019-03-24 17:00:00	-11.3
			2019-03-24 18:00:00	-11.9
			2019-03-24 19:00:00	-12.1
			2019-03-24 20:00:00	-13.6
			2019-03-24 21:00:00	-14.2
			2019-03-24 22:00:00	-14.3
			2019-03-24 23:00:00	-14.5
			2019-03-25	-14.4
			2019-03-25 01:00:00	-14.9
			2019-03-25 02:00:00	-14.7
			2019-03-25 03:00:00	-14.8
			2019-03-25 04:00:00	-15
			2019-03-25 05:00:00	-14.8
			2019-03-25 06:00:00	-9.4
			2019-03-25 07:00:00	-1.5
			2019-03-25 08:00:00	0.4
			2019-03-25 09:00:00	7.6
			2019-03-25 10:00:00	9.9
			2019-03-25 11:00:00	-4.4
			2019-03-25 12:00:00	-7.4
			2019-03-25 13:00:00	-8.3
			2019-03-25 14:00:00	-9.2
			2019-03-25 15:00:00	-10.5
			2019-03-25 16:00:00	-11.4
			2019-03-25 17:00:00	-12.2
			2019-03-25 18:00:00	-12.5
			2019-03-25 19:00:00	-12.9
			2019-03-25 20:00:00	-13.3
			2019-03-25 21:00:00	-13.8
			2019-03-25 22:00:00	-13.9
			2019-03-25 23:00:00	-14.5
			2019-03-26	-14.5
			2019-03-26 01:00:00	-14.8
			2019-03-26 02:00:00	-15.2
			2019-03-26 03:00:00	-15.2
			2019-03-26 04:00:00	-15.3
			2019-03-26 05:00:00	-15
			2019-03-26 06:00:00	-8.2
			2019-03-26 07:00:00	-2.8
			2019-03-26 08:00:00	3.4
			2019-03-26 09:00:00	7.1
			2019-03-26 10:00:00	8.7
			2019-03-26 11:00:00	-2.3
			2019-03-26 12:00:00	-5.3
			2019-03-26 13:00:00	-7.3
			2019-03-26 14:00:00	-8.7
			2019-03-26 15:00:00	-10.2
			2019-03-26 16:00:00	-11.1
			2019-03-26 17:00:00	-12.1
			2019-03-26 18:00:00	-12.6
			2019-03-26 19:00:00	-13
			2019-03-26 20:00:00	-13.7
			2019-03-26 21:00:00	-14
			2019-03-26 22:00:00	-14.4
			2019-03-26 23:00:00	-14.6
			2019-03-27	-15.2
			2019-03-27 01:00:00	-15.7
			2019-03-27 02:00:00	-16.1
			2019-03-27 03:00:00	-16.4
			2019-03-27 04:00:00	-16.7
			2019-03-27 05:00:00	-16.9
			2019-03-27 06:00:00	-8.9
			2019-03-27 07:00:00	-5.3
			2019-03-27 08:00:00	0.9
			2019-03-27 09:00:00	4.2
			2019-03-27 10:00:00	5.9
			2019-03-27 11:00:00	-3.1
			2019-03-27 12:00:00	-6.4
			2019-03-27 13:00:00	-8.2
			2019-03-27 14:00:00	-10.1
			2019-03-27 15:00:00	-11.1
			2019-03-27 16:00:00	-12.2
			2019-03-27 17:00:00	-13
			2019-03-27 18:00:00	-14
			2019-03-27 19:00:00	-14.6
			2019-03-27 20:00:00	-14.7
			2019-03-27 21:00:00	-15
			2019-03-27 22:00:00	-15.1
			2019-03-27 23:00:00	-15.4
			2019-03-28	-15.7
			2019-03-28 01:00:00	-15.7
			2019-03-28 02:00:00	-14.9
			2019-03-28 03:00:00	-14.9
			2019-03-28 04:00:00	-15.4
			2019-03-28 05:00:00	-15.9
			2019-03-28 06:00:00	-12.1
			2019-03-28 07:00:00	-8
			2019-03-28 08:00:00	-2.2
			2019-03-28 09:00:00	-3.1
			2019-03-28 10:00:00	-1.4
			2019-03-28 11:00:00	-9.2
			2019-03-28 12:00:00	-11.5
			2019-03-28 13:00:00	-13.4
			2019-03-28 14:00:00	-14.6
			2019-03-28 15:00:00	-15.7
			2019-03-28 16:00:00	-16.3
			2019-03-28 17:00:00	-16.4
			2019-03-28 18:00:00	-16.7
			2019-03-28 19:00:00	-17.3
			2019-03-28 20:00:00	-18.2
			2019-03-28 21:00:00	-18.2
			2019-03-28 22:00:00	-18.4
			2019-03-28 23:00:00	-18.5
			2019-03-29	-18.4
			2019-03-29 01:00:00	-16.9
			2019-03-29 02:00:00	-17.5
			2019-03-29 03:00:00	-17.2
			2019-03-29 04:00:00	-18.3
			2019-03-29 05:00:00	-18.2
			2019-03-29 06:00:00	-16.1
			2019-03-29 07:00:00	-13.2
			2019-03-29 08:00:00	-10.3
			2019-03-29 09:00:00	-10.5
			2019-03-29 10:00:00	-10.8
			2019-03-29 11:00:00	-14.8
			2019-03-29 12:00:00	-15.5
			2019-03-29 13:00:00	-15.7
			2019-03-29 14:00:00	-15.8
			2019-03-29 15:00:00	-16.4
			2019-03-29 16:00:00	-16.9
			2019-03-29 17:00:00	-17.4
			2019-03-29 18:00:00	-17.9
			2019-03-29 19:00:00	-18
			2019-03-29 20:00:00	-18.1
			2019-03-29 21:00:00	-18.3
			2019-03-29 22:00:00	-18.7
			2019-03-29 23:00:00	-19
			2019-03-30	-19.2
			2019-03-30 01:00:00	-19.6
			2019-03-30 02:00:00	-19.6
			2019-03-30 03:00:00	-19.3
			2019-03-30 04:00:00	-19.1
			2019-03-30 05:00:00	-19
			2019-03-30 06:00:00	-18.6
			2019-03-30 07:00:00	-17.9
			2019-03-30 08:00:00	-14.9
			2019-03-30 09:00:00	-7.9
			2019-03-30 10:00:00	-3.5
			2019-03-30 11:00:00	-11.2
			2019-03-30 12:00:00	-12.3
			2019-03-30 13:00:00	-13.8
			2019-03-30 14:00:00	-14.7
			2019-03-30 15:00:00	-16.1
			2019-03-30 16:00:00	-17.1
			2019-03-30 17:00:00	-17.8
			2019-03-30 18:00:00	-17.7
			2019-03-30 19:00:00	-18.2
			2019-03-30 20:00:00	-18.5
			2019-03-30 21:00:00	-19.2
			2019-03-30 22:00:00	-19.1
			2019-03-30 23:00:00	-19.1
			2019-03-31	-19.1
			2019-03-31 02:00:00	-18.4
			2019-03-31 03:00:00	-18.4
			2019-03-31 04:00:00	-18.2
			2019-03-31 05:00:00	-18
			2019-03-31 06:00:00	-17.9
			2019-03-31 07:00:00	-16.9
			2019-03-31 08:00:00	-9.1
			2019-03-31 09:00:00	-6.6
			2019-03-31 10:00:00	0.8
			2019-03-31 11:00:00	2.8
			2019-03-31 12:00:00	-9.1
			2019-03-31 13:00:00	-11.7
			2019-03-31 14:00:00	-12.8
			2019-03-31 15:00:00	-13.6
			2019-03-31 16:00:00	-14.3
			2019-03-31 17:00:00	-15.3
			2019-03-31 18:00:00	-15.6
			2019-03-31 19:00:00	-15.9
			2019-03-31 20:00:00	-16.4
			2019-03-31 21:00:00	-16.9
			2019-03-31 22:00:00	-17.2
			2019-03-31 23:00:00	-17.4
			2019-04-01	-17.2
			2019-04-01 01:00:00	-17.6
			2019-04-01 02:00:00	-18
			2019-04-01 03:00:00	-18.4
			2019-04-01 04:00:00	-18.7
			2019-04-01 05:00:00	-19.1
			2019-04-01 06:00:00	-19.6
			2019-04-01 07:00:00	-14.5
			2019-04-01 08:00:00	-8.1
			2019-04-01 09:00:00	-1
			2019-04-01 10:00:00	3.4
			2019-04-01 11:00:00	3.4
			2019-04-01 12:00:00	-8
			2019-04-01 13:00:00	-10.1
			2019-04-01 14:00:00	-11.4
			2019-04-01 15:00:00	-12.6
			2019-04-01 16:00:00	-13.9
			2019-04-01 17:00:00	-14.8
			2019-04-01 18:00:00	-15.9
			2019-04-01 19:00:00	-16.4
			2019-04-01 20:00:00	-16.8
			2019-04-01 21:00:00	-17.1
			2019-04-01 22:00:00	-17.3
			2019-04-01 23:00:00	-17.2
			2019-04-02	-17.5
			2019-04-02 01:00:00	-17.3
			2019-04-02 02:00:00	-17.7
			2019-04-02 03:00:00	-18.3
			2019-04-02 04:00:00	-18.6
			2019-04-02 05:00:00	-18.4
			2019-04-02 06:00:00	-18.4
			2019-04-02 07:00:00	-18
			2019-04-02 08:00:00	-16.5
			2019-04-02 09:00:00	-8.7
			2019-04-02 10:00:00	-2
			2019-04-02 11:00:00	2.5
			2019-04-02 12:00:00	-8.6
			2019-04-02 13:00:00	-10.6
			2019-04-02 14:00:00	-12.2
			2019-04-02 15:00:00	-13.3
			2019-04-02 16:00:00	-14.5
			2019-04-02 17:00:00	-15.4
			2019-04-02 18:00:00	-16.2
			2019-04-02 19:00:00	-16.2
			2019-04-02 20:00:00	-16.7
			2019-04-02 21:00:00	-16.8
			2019-04-02 22:00:00	-17.2
			2019-04-02 23:00:00	-16.9
			2019-04-03	-17.1
			2019-04-03 01:00:00	-17.3
			2019-04-03 02:00:00	-17.2
			2019-04-03 03:00:00	-17.4
			2019-04-03 04:00:00	-17.6
			2019-04-03 05:00:00	-17.7
			2019-04-03 06:00:00	-17.7
			2019-04-03 07:00:00	-15.3
			2019-04-03 08:00:00	-11.3
			2019-04-03 09:00:00	-7
			2019-04-03 10:00:00	-5.1
			2019-04-03 11:00:00	-4.1
			2019-04-03 12:00:00	-11.9
			2019-04-03 13:00:00	-13.2
			2019-04-03 14:00:00	-14.1
			2019-04-03 15:00:00	-14.9
			2019-04-03 16:00:00	-15.6
			2019-04-03 17:00:00	-16
			2019-04-03 18:00:00	-16.6
			2019-04-03 19:00:00	-17
			2019-04-03 20:00:00	-17.2
			2019-04-03 21:00:00	-17.7
			2019-04-03 22:00:00	-17.7
			2019-04-03 23:00:00	-17.9
			2019-04-04	-18.2
			2019-04-04 01:00:00	-18.3
			2019-04-04 02:00:00	-18.3
			2019-04-04 03:00:00	-18.4
			2019-04-04 04:00:00	-18.5
			2019-04-04 05:00:00	-18.5
			2019-04-04 06:00:00	-18.6
			2019-04-04 07:00:00	-16.1
			2019-04-04 08:00:00	-11.5
			2019-04-04 09:00:00	-4.7
			2019-04-04 10:00:00	-3.4
			2019-04-04 11:00:00	-1.4
			2019-04-04 12:00:00	-10.6
			2019-04-04 13:00:00	-12.7
			2019-04-04 14:00:00	-14.3
			2019-04-04 15:00:00	-15.2
			2019-04-04 16:00:00	-16.1
			2019-04-04 17:00:00	-17
			2019-04-04 18:00:00	-17.7
			2019-04-04 19:00:00	-18.2
			2019-04-04 20:00:00	-18.5
			2019-04-04 21:00:00	-19.1
			2019-04-04 22:00:00	-19.1
			2019-04-04 23:00:00	-18.3
			2019-04-05	-18.1
			2019-04-05 01:00:00	-17.8
			2019-04-05 02:00:00	-17.8
			2019-04-05 03:00:00	-17.8
			2019-04-05 04:00:00	-17.6
			2019-04-05 05:00:00	-17.7
			2019-04-05 06:00:00	-17.9
			2019-04-05 07:00:00	-17.5
			2019-04-05 08:00:00	-13.1
			2019-04-05 09:00:00	-7
			2019-04-05 10:00:00	-4
			2019-04-05 11:00:00	-4.8
			2019-04-05 12:00:00	-9.8
			2019-04-05 13:00:00	-12.5
			2019-04-05 14:00:00	-13.2
			2019-04-05 15:00:00	-14
			2019-04-05 16:00:00	-14.9
			2019-04-05 17:00:00	-14.9
			2019-04-05 18:00:00	-15
			2019-04-05 19:00:00	-15.1
			2019-04-05 20:00:00	-15.1
			2019-04-05 21:00:00	-15.3
			2019-04-05 22:00:00	-15.5
			2019-04-05 23:00:00	-15.5
			2019-04-06	-15.8
			2019-04-06 01:00:00	-15.7
			2019-04-06 02:00:00	-15.5
			2019-04-06 03:00:00	-15.6
			2019-04-06 04:00:00	-16
			2019-04-06 05:00:00	-16
			2019-04-06 06:00:00	-16.3
			2019-04-06 07:00:00	-15.4
			2019-04-06 08:00:00	-7
			2019-04-06 09:00:00	-4.1
			2019-04-06 10:00:00	1.8
			2019-04-06 11:00:00	2.7
			2019-04-06 12:00:00	-8.9
			2019-04-06 13:00:00	-11.1
			2019-04-06 14:00:00	-13
			2019-04-06 15:00:00	-14.6
			2019-04-06 16:00:00	-15
			2019-04-06 17:00:00	-15.7
			2019-04-06 18:00:00	-16.1
			2019-04-06 19:00:00	-16.4
			2019-04-06 20:00:00	-16.8
			2019-04-06 21:00:00	-17
			2019-04-06 22:00:00	-17
			2019-04-06 23:00:00	-17.2
			2019-04-07	-17.2
			2019-04-07 01:00:00	-17.4
			2019-04-07 02:00:00	-17.5
			2019-04-07 03:00:00	-17.6
			2019-04-07 04:00:00	-17.3
			2019-04-07 05:00:00	-16.9
			2019-04-07 06:00:00	-16.9
			2019-04-07 07:00:00	-17.7
			2019-04-07 08:00:00	-18
			2019-04-07 09:00:00	-17.8
			2019-04-07 10:00:00	-18.4
			2019-04-07 11:00:00	-18.6
			2019-04-07 12:00:00	-18
			2019-04-07 13:00:00	-17.1
			2019-04-07 14:00:00	-17
			2019-04-07 15:00:00	-17.4
			2019-04-07 16:00:00	-17.8
			2019-04-07 17:00:00	-18.5
			2019-04-07 18:00:00	-18.4
			2019-04-07 19:00:00	-18.5
			2019-04-07 20:00:00	-18.8
			2019-04-07 21:00:00	-18.6
			2019-04-07 22:00:00	-18.7
			2019-04-07 23:00:00	-18.8
			2019-04-08	-18.9
			2019-04-08 01:00:00	-18.9
			2019-04-08 02:00:00	-19.3
			2019-04-08 03:00:00	-19.6
			2019-04-08 04:00:00	-19.7
			2019-04-08 05:00:00	-19.6
			2019-04-08 06:00:00	-19.8
			2019-04-08 07:00:00	-19.8
			2019-04-08 08:00:00	-19.5
			2019-04-08 09:00:00	-12.5
			2019-04-08 10:00:00	-5.3
			2019-04-08 11:00:00	-0.8
			2019-04-08 12:00:00	-12
			2019-04-08 13:00:00	-13.8
			2019-04-08 14:00:00	-15.4
			2019-04-08 15:00:00	-16.2
			2019-04-08 16:00:00	-17.2
			2019-04-08 17:00:00	-17.7
			2019-04-08 18:00:00	-18.1
			2019-04-08 19:00:00	-18.3
			2019-04-08 20:00:00	-18.4
			2019-04-08 21:00:00	-18.6
			2019-04-08 22:00:00	-18.8
			2019-04-08 23:00:00	-19.4
			2019-04-09	-19.3
			2019-04-09 01:00:00	-19.3
			2019-04-09 02:00:00	-19
			2019-04-09 03:00:00	-18.9
			2019-04-09 04:00:00	-19.2
			2019-04-09 05:00:00	-19.1
			2019-04-09 06:00:00	-18.6
			2019-04-09 07:00:00	-18.6
			2019-04-09 08:00:00	-18.1
			2019-04-09 09:00:00	-17.3
			2019-04-09 10:00:00	-16.2
			2019-04-09 11:00:00	-15.2
			2019-04-09 12:00:00	-15.4
			2019-04-09 13:00:00	-15.6
			2019-04-09 14:00:00	-15.8
			2019-04-09 15:00:00	-16.6
			2019-04-09 16:00:00	-16.9
			2019-04-09 17:00:00	-17
			2019-04-09 18:00:00	-17
			2019-04-09 19:00:00	-17
			2019-04-09 20:00:00	-17.4
			2019-04-09 21:00:00	-17.3
			2019-04-09 22:00:00	-17.4
			2019-04-09 23:00:00	-17.5
			2019-04-10	-17.8
			2019-04-10 01:00:00	-17.6
			2019-04-10 02:00:00	-17.6
			2019-04-10 03:00:00	-17.4
			2019-04-10 04:00:00	-17.3
			2019-04-10 05:00:00	-17.4
			2019-04-10 06:00:00	-17.2
			2019-04-10 07:00:00	-17.2
			2019-04-10 08:00:00	-17
			2019-04-10 09:00:00	-16.3
			2019-04-10 10:00:00	-16
			2019-04-10 11:00:00	-15.8
			2019-04-10 12:00:00	-14.9
			2019-04-10 13:00:00	-14.9
			2019-04-10 14:00:00	-15.2
			2019-04-10 15:00:00	-15.9
			2019-04-10 16:00:00	-16.4
			2019-04-10 17:00:00	-16.7
			2019-04-10 18:00:00	-16.7
			2019-04-10 19:00:00	-16.6
			2019-04-10 20:00:00	-16.6
			2019-04-10 21:00:00	-16.8
			2019-04-10 22:00:00	-16.9
			2019-04-10 23:00:00	-16.9
			2019-04-11	-17
			2019-04-11 01:00:00	-16.8
			2019-04-11 02:00:00	-16.9
			2019-04-11 03:00:00	-16.7
			2019-04-11 04:00:00	-16.9
			2019-04-11 05:00:00	-17
			2019-04-11 06:00:00	-16.7
			2019-04-11 07:00:00	-16.8
			2019-04-11 08:00:00	-16.8
			2019-04-11 09:00:00	-16.5
			2019-04-11 10:00:00	-15.8
			2019-04-11 11:00:00	-15.1
			2019-04-11 12:00:00	-15.4
			2019-04-11 13:00:00	-15.5
			2019-04-11 14:00:00	-15.5
			2019-04-11 15:00:00	-15.7
			2019-04-11 16:00:00	-16
			2019-04-11 17:00:00	-16.3
			2019-04-11 18:00:00	-16.2
			2019-04-11 19:00:00	-16
			2019-04-11 20:00:00	-16
			2019-04-11 21:00:00	-16
			2019-04-11 22:00:00	-16.1
			2019-04-11 23:00:00	-16.3
			2019-04-12	-16.6
			2019-04-12 01:00:00	-16.5
			2019-04-12 02:00:00	-16.6
			2019-04-12 03:00:00	-16.6
			2019-04-12 04:00:00	-16.8
			2019-04-12 05:00:00	-16.1
			2019-04-12 06:00:00	-15.9
			2019-04-12 07:00:00	-16
			2019-04-12 08:00:00	-15.7
			2019-04-12 09:00:00	-15.4
			2019-04-12 10:00:00	-14.8
			2019-04-12 11:00:00	-14.1
			2019-04-12 12:00:00	-13.8
			2019-04-12 13:00:00	-13.7
			2019-04-12 14:00:00	-13.9
			2019-04-12 15:00:00	-14.2
			2019-04-12 16:00:00	-14.5
			2019-04-12 17:00:00	-14.7
			2019-04-12 18:00:00	-14.9
			2019-04-12 19:00:00	-15.1
			2019-04-12 20:00:00	-15.2
			2019-04-12 21:00:00	-15.3
			2019-04-12 22:00:00	-15.5
			2019-04-12 23:00:00	-15.7
			2019-04-13	-15.9
			2019-04-13 01:00:00	-16.1
			2019-04-13 02:00:00	-16.1
			2019-04-13 03:00:00	-16.2
			2019-04-13 04:00:00	-16.4
			2019-04-13 05:00:00	-16.5
			2019-04-13 06:00:00	-16.8
			2019-04-13 07:00:00	-17.1
			2019-04-13 08:00:00	-16.6
			2019-04-13 09:00:00	-16
			2019-04-13 10:00:00	-15.2
			2019-04-13 11:00:00	-14.7
			2019-04-13 12:00:00	-14.4
			2019-04-13 13:00:00	-14.7
			2019-04-13 14:00:00	-15.1
			2019-04-13 15:00:00	-15.5
			2019-04-13 16:00:00	-16.2
			2019-04-13 17:00:00	-16.6
			2019-04-13 18:00:00	-16.6
			2019-04-13 19:00:00	-16.4
			2019-04-13 20:00:00	-16.4
			2019-04-13 21:00:00	-16.4
			2019-04-13 22:00:00	-16.9
			2019-04-13 23:00:00	-16.7
			2019-04-14	-16.7
			2019-04-14 01:00:00	-17
			2019-04-14 02:00:00	-16.8
			2019-04-14 03:00:00	-17.4
			2019-04-14 04:00:00	-17.5
			2019-04-14 05:00:00	-17.5
			2019-04-14 06:00:00	-17.7
			2019-04-14 07:00:00	-18.4
			2019-04-14 08:00:00	-17.8
			2019-04-14 09:00:00	-11.2
			2019-04-14 10:00:00	-3.7
			2019-04-14 11:00:00	-2.8
			2019-04-14 12:00:00	-11.5
			2019-04-14 13:00:00	-12.9
			2019-04-14 14:00:00	-14
			2019-04-14 15:00:00	-15.3
			2019-04-14 16:00:00	-16.6
			2019-04-14 17:00:00	-17.2
			2019-04-14 18:00:00	-17.5
			2019-04-14 19:00:00	-17.9
			2019-04-14 20:00:00	-18
			2019-04-14 21:00:00	-17.5
			2019-04-14 22:00:00	-17.8
			2019-04-14 23:00:00	-17.6
			2019-04-15	-17.6
			2019-04-15 01:00:00	-18.2
			2019-04-15 02:00:00	-18.2
			2019-04-15 03:00:00	-17.6
			2019-04-15 04:00:00	-17.4
			2019-04-15 05:00:00	-17.5
			2019-04-15 06:00:00	-17.4
			2019-04-15 07:00:00	-17.5
			2019-04-15 08:00:00	-14.2
			2019-04-15 09:00:00	-11.1
			2019-04-15 10:00:00	-14.9
			2019-04-15 11:00:00	-15.1
			2019-04-15 12:00:00	-15.5
			2019-04-15 13:00:00	-16.5
			2019-04-15 14:00:00	-17.4
			2019-04-15 15:00:00	-17.8
			2019-04-15 16:00:00	-18.8
			2019-04-15 17:00:00	-18.9
			2019-04-15 18:00:00	-19.2
			2019-04-15 19:00:00	-19.3
			2019-04-15 20:00:00	-19.7
			2019-04-15 21:00:00	-20.3
			2019-04-15 22:00:00	-20.5
			2019-04-15 23:00:00	-20.5
			2019-04-16	-20.6
			2019-04-16 01:00:00	-21
			2019-04-16 02:00:00	-21.1
			2019-04-16 03:00:00	-20.9
			2019-04-16 04:00:00	-20.7
			2019-04-16 05:00:00	-20
			2019-04-16 06:00:00	-19.7
			2019-04-16 07:00:00	-19.9
			2019-04-16 08:00:00	-20
			2019-04-16 09:00:00	-18.2
			2019-04-16 10:00:00	-9.2
			2019-04-16 11:00:00	-12.4
			2019-04-16 12:00:00	-16.9
			2019-04-16 13:00:00	-17.7
			2019-04-16 14:00:00	-18.4
			2019-04-16 15:00:00	-18.6
			2019-04-16 16:00:00	-19.1
			2019-04-16 17:00:00	-19.7
			2019-04-16 18:00:00	-19.6
			2019-04-16 19:00:00	-19.7
			2019-04-16 20:00:00	-20.2
			2019-04-16 21:00:00	-20.8
			2019-04-16 22:00:00	-20.6
			2019-04-16 23:00:00	-20.7
			2019-04-17	-20.8
			2019-04-17 01:00:00	-21.1
			2019-04-17 02:00:00	-20.5
			2019-04-17 03:00:00	-20.8
			2019-04-17 04:00:00	-20.7
			2019-04-17 05:00:00	-20.2
			2019-04-17 06:00:00	-21.1
			2019-04-17 07:00:00	-20.9
			2019-04-17 08:00:00	-19
			2019-04-17 09:00:00	-15.6
			2019-04-17 10:00:00	-15.8
			2019-04-17 11:00:00	-17.3
			2019-04-17 12:00:00	-18.1
			2019-04-17 13:00:00	-18.2
			2019-04-17 14:00:00	-18.8
			2019-04-17 15:00:00	-19.6
			2019-04-17 16:00:00	-19.9
			2019-04-17 17:00:00	-20.2
			2019-04-17 18:00:00	-20.1
			2019-04-17 19:00:00	-20.1
			2019-04-17 20:00:00	-20.5
			2019-04-17 21:00:00	-20.1
			2019-04-17 22:00:00	-20.1
			2019-04-17 23:00:00	-20.4
			2019-04-18	-21
			2019-04-18 01:00:00	-20.8
			2019-04-18 02:00:00	-20.9
			2019-04-18 03:00:00	-20.6
			2019-04-18 04:00:00	-20.9
			2019-04-18 05:00:00	-20.9
			2019-04-18 06:00:00	-20.9
			2019-04-18 07:00:00	-20.2
			2019-04-18 08:00:00	-18.3
			2019-04-18 09:00:00	-12.9
			2019-04-18 10:00:00	-8.5
			2019-04-18 11:00:00	-6.1
			2019-04-18 12:00:00	-15.2
			2019-04-18 13:00:00	-16.3
			2019-04-18 14:00:00	-17.3
			2019-04-18 15:00:00	-17.6
			2019-04-18 16:00:00	-18.5
			2019-04-18 17:00:00	-19
			2019-04-18 18:00:00	-19.1
			2019-04-18 19:00:00	-19.6
			2019-04-18 20:00:00	-19.5
			2019-04-18 21:00:00	-20.2
			2019-04-18 22:00:00	-20.6
			2019-04-18 23:00:00	-20.9
			2019-04-19	-20.5
			2019-04-19 01:00:00	-21.2
			2019-04-19 02:00:00	-21.7
			2019-04-19 03:00:00	-22.1
			2019-04-19 04:00:00	-22
			2019-04-19 05:00:00	-22.1
			2019-04-19 06:00:00	-22.1
			2019-04-19 07:00:00	-21.6
			2019-04-19 08:00:00	-19.9
			2019-04-19 09:00:00	-12
			2019-04-19 10:00:00	-7.9
			2019-04-19 11:00:00	-6.4
			2019-04-19 12:00:00	-15.9
			2019-04-19 13:00:00	-17.6
			2019-04-19 14:00:00	-18.4
			2019-04-19 15:00:00	-19.3
			2019-04-19 16:00:00	-20
			2019-04-19 17:00:00	-20.1
			2019-04-19 18:00:00	-20.6
			2019-04-19 19:00:00	-20.8
			2019-04-19 20:00:00	-20.8
			2019-04-19 21:00:00	-21.4
			2019-04-19 22:00:00	-21.1
			2019-04-19 23:00:00	-20.9
			2019-04-20	-21.3
			2019-04-20 01:00:00	-21.4
			2019-04-20 02:00:00	-21.2
			2019-04-20 03:00:00	-21.6
			2019-04-20 04:00:00	-21.5
			2019-04-20 05:00:00	-21.9
			2019-04-20 06:00:00	-21.7
			2019-04-20 07:00:00	-21.5
			2019-04-20 08:00:00	-20.7
			2019-04-20 09:00:00	-11.7
			2019-04-20 10:00:00	-7.9
			2019-04-20 11:00:00	-3.6
			2019-04-20 12:00:00	-15.3
			2019-04-20 13:00:00	-16.6
			2019-04-20 14:00:00	-18
			2019-04-20 15:00:00	-19
			2019-04-20 16:00:00	-19.9
			2019-04-20 17:00:00	-20.5
			2019-04-20 18:00:00	-21
			2019-04-20 19:00:00	-21.3
			2019-04-20 20:00:00	-21.5
			2019-04-20 21:00:00	-22
			2019-04-20 22:00:00	-22.3
			2019-04-20 23:00:00	-22.7
			2019-04-21	-23
			2019-04-21 01:00:00	-23
			2019-04-21 02:00:00	-23.1
			2019-04-21 03:00:00	-23.5
			2019-04-21 04:00:00	-23.7
			2019-04-21 05:00:00	-23.3
			2019-04-21 06:00:00	-23.5
			2019-04-21 07:00:00	-23.8
			2019-04-21 08:00:00	-23.8
			2019-04-21 09:00:00	-16.1
			2019-04-21 10:00:00	-10
			2019-04-21 11:00:00	-8.2
			2019-04-21 12:00:00	-17.7
			2019-04-21 13:00:00	-19.5
			2019-04-21 14:00:00	-20.5
			2019-04-21 15:00:00	-21.6
			2019-04-21 16:00:00	-22.2
			2019-04-21 17:00:00	-22.5
			2019-04-21 18:00:00	-22.8
			2019-04-21 19:00:00	-23.2
			2019-04-21 20:00:00	-23.4
			2019-04-21 21:00:00	-23.4
			2019-04-21 22:00:00	-23.4
			2019-04-21 23:00:00	-23.7
			2019-04-22	-23.8
			2019-04-22 01:00:00	-24
			2019-04-22 02:00:00	-23.6
			2019-04-22 03:00:00	-24.2
			2019-04-22 04:00:00	-23.8
			2019-04-22 05:00:00	-23.9
			2019-04-22 06:00:00	-24.1
			2019-04-22 07:00:00	-24.6
			2019-04-22 08:00:00	-24
			2019-04-22 09:00:00	-14.8
			2019-04-22 10:00:00	-9.9
			2019-04-22 11:00:00	-10.7
			2019-04-22 12:00:00	-17.9
			2019-04-22 13:00:00	-19.5
			2019-04-22 14:00:00	-20.5
			2019-04-22 15:00:00	-21.3
			2019-04-22 16:00:00	-21.8
			2019-04-22 17:00:00	-22.1
			2019-04-22 18:00:00	-22.5
			2019-04-22 19:00:00	-22.8
			2019-04-22 20:00:00	-22.1
			2019-04-22 21:00:00	-22.5
			2019-04-22 22:00:00	-21.8
			2019-04-22 23:00:00	-21
			2019-04-23	-21.7
			2019-04-23 01:00:00	-21.7
			2019-04-23 02:00:00	-20
			2019-04-23 03:00:00	-19.7
			2019-04-23 04:00:00	-19.5
			2019-04-23 05:00:00	-19.5
			2019-04-23 06:00:00	-19.2
			2019-04-23 07:00:00	-18.7
			2019-04-23 08:00:00	-18.6
			2019-04-23 09:00:00	-15.4
			2019-04-23 10:00:00	-12.8
			2019-04-23 11:00:00	-11.5
			2019-04-23 12:00:00	-16.4
			2019-04-23 13:00:00	-17.4
			2019-04-23 14:00:00	-18
			2019-04-23 15:00:00	-18
			2019-04-23 16:00:00	-18.3
			2019-04-23 17:00:00	-18.5
			2019-04-23 18:00:00	-18.6
			2019-04-23 19:00:00	-18.6
			2019-04-23 20:00:00	-18.1
			2019-04-23 21:00:00	-18.7
			2019-04-23 22:00:00	-18.4
			2019-04-23 23:00:00	-18.1
			2019-04-24	-17.9
			2019-04-24 01:00:00	-17.7
			2019-04-24 02:00:00	-18
			2019-04-24 03:00:00	-17.9
			2019-04-24 04:00:00	-18.3
			2019-04-24 05:00:00	-18.1
			2019-04-24 06:00:00	-18
			2019-04-24 07:00:00	-18.6
			2019-04-24 08:00:00	-18.8
			2019-04-24 09:00:00	-13.2
			2019-04-24 10:00:00	-9.5
			2019-04-24 11:00:00	-7.1
			2019-04-24 12:00:00	-15
			2019-04-24 13:00:00	-16.4
			2019-04-24 14:00:00	-17
			2019-04-24 15:00:00	-17.6
			2019-04-24 16:00:00	-18.3
			2019-04-24 17:00:00	-18.4
			2019-04-24 18:00:00	-18.6
			2019-04-24 19:00:00	-19.4
			2019-04-24 20:00:00	-20.4
			2019-04-24 21:00:00	-21.4
			2019-04-24 22:00:00	-21.9
			2019-04-24 23:00:00	-22.2
			2019-04-25	-21.7
			2019-04-25 01:00:00	-22.7
			2019-04-25 02:00:00	-22.9
			2019-04-25 03:00:00	-22.9
			2019-04-25 04:00:00	-23
[truncated: 6,500 more rows]
